# Supplementary material for: Identifying long-term periodic cycles and memories of collective emotion in online social media
Source: PLoS One. 2019 Mar 21;14(3):e0213843. doi: 10.1371/journal.pone.0213843 (PMC6428299; doi:10.1371/journal.pone.0213843)
Supplement: S2 Appendix — (XLSX) [file pone.0213843.s002.xlsx]

## Sheet: Dictionary
	orignal form	English translation
Tension	心配です	I worry
	懸念	concern
	落ち着かない	restless
	緊張する	I get nervous
	心配だ	I'm worried
	不安です	I am anxious
	不安だ	I'm anxious
	ソワソワ	whimwham
	そわそわ	whim-wham
	気がかり	anxiety
	落ち着かず	restless
	落ち着きません	I do not feel calm
	気掛かり	anxiety
	キンチョー	tension
	高ぶる	overwrought
	しんぱい	worry
	落ちつかない	I can not be calm
	高ぶった	overwrought
	うろたえる	panic-stricken
	ふあん	anxious
	きんちょう	tension
Depression	孤独	loneliness
	不幸だ	unhappy
	悲しく	sadly
	憂鬱	melancholy
	がっかり	disappointed
	罪悪	guilt
	ガッカリ	disappointed
	後悔する	regret
	哀しく	sadly
	悲しかった	It was sad
	何もできない	I can not do anything
	悲しい。	sad.
	哀しい	sad
	何も出来ない	I can not do anything
	惨め	miserable
	みじめ	miserable
	値しない	not worth
	怯えた	I was scared
	価値がない	I am not worth
	怯える	frightened
	できぬ	I cannot
	何もできず	I cannot do anything
	何もできません	I can not do anything
	何も出来ず	I cannot do anything
	何も出来ません	I can not do anything
Anger	怒る	get angry
	ケンカ	fight
	イライラする	get annoyed
	困ります	I am in trouble
	反抗	resistance
	喧嘩し	quarrel
	怒りを	for anger
	意地悪	bitchery
	怒った	got angry
	困る。	I am in trouble.
	不機嫌	cranky
	困りました	I am troubled
	けんか	fight
	裏切られた	I was betrayed
	いらいら	annoyance
	困った。	I was in trouble.
	怒りました	I got angry
	腹立たしい	annoying
	裏切られる	betrayed
	こまる	Stop
	憤慨	indignation
	怒ります	I will get angry
	苛々	annoyance
	こまった	I was in trouble
	腹立たしく	annoyingly
Vigor	活発	lively
	元気いっぱい	energetic
	陽気な	hilarious
	活力	vitality
	生き生き	vivify
	活気	vigor
	いい気分	good mood
	積極的な	aggressive
	イキイキ	vivify
	げんき	energy
	エネルギッシュ	energetic
	活動的	active
	精力的	energetic
	元気一杯	full of energy
	活き活き	vivify
	みなぎる	feel full of
	ゲンキ	cheer
	バイタリティー	vitality
	漲る	feel full of
	冴え渡る	lambent
Fatigue	ぐったり	limp
	だるい	dull
	疲れた。	tired.
	疲れます	I'm tired
	疲れました。	I am tired.
	うんざり	fed up
	ヘトヘト	exhausted
	グッタリ	limp
	だるく	duller
	疲れる。	I am tired.
	ダルい	drowsy
	ウンザリ	fed up
	へとへと	exhausted
	怠い	dull
	くたびれた	clapped-out
	ダルく	dull
	怠く	dull
	だるかった	I felt dull
	ダルかった	I felt dull
	くたびれました	I was clapped-out
	くたびれる	I am clapped-out
	怠かった	I was dulled
Confusion	自信がない	unconfident
	グダグダ	mess
	唖然	stunned
	まとまらない	unfocused
	混同	mix-up
	集中できない	I can not concentrate
	呆然	stupor
	物忘れ	forgetfulness
	ゴタゴタ	foul-up
	ごった返し	crowded
	混乱する	get confusing
	放心状態	absence of mind
	混乱を	for confusion
	自信のない	not confident
	大混乱	chaos
	ボンヤリ	idly
	頭が真っ白	mind goes blank
	片付かない	I cannot clean up
	一致しない	It does not match
	ちぐはぐ	incoherent
	混乱の	confused
	自信が無い	I am not sure
	ぐだぐだ	mess
	錯乱	disarray
	上の空	spacing out
	混乱に	into confusion
	手につかない	I'm not myself
	混乱した	confued
	ポカーン	jaw drops
	混迷	imbroglio
	まとまらず	unfocused
	決裂	breakoff
	ごたごた	foul-up
	忘れっぽい	forget easily
	ポカン	jaw drops

## Sheet: TimeSeries
days since Nobember 1, 2006	Tension	Depression	Anger	Vigor	Fatigue	Confusion
0	6608.94	10778.4	9992.34	3930.21	7092.28	5009.19
1	6308.1	10164.7	9970.81	3756.28	6813.36	4875.68
2	5857.97	10007.1	8928.26	3914.74	6993.33	4727.6
3	5881.66	10224.7	9294.84	3778.82	6958.72	4836.03
4	5461.76	10335.8	9164.97	4000.95	7763.08	4892.63
5	6017.05	10874.8	9924.61	3971.44	8493.81	5127.58
6	6349.46	10429	9812.96	3885.4	7003.98	4891.24
7	5892.44	10425.6	9705.19	3689.76	7141.53	4537.93
8	6489.66	10589.8	10064.4	3659.16	8050.49	4849.59
9	6843.19	10340.9	9893.94	3760.74	7760.79	4611.78
10	6166.28	10478.7	9372.19	3499.03	7483.02	4553.35
11	5800.44	10490.7	9165.89	3441.41	7329.79	4807.16
12	6118.75	10986	9734.44	3695.7	7669.19	4858.16
13	6140.69	10528.2	10182.1	3725.52	7384.54	4815.22
14	6459.78	9962.07	9517.12	3477.33	7255.69	4583.08
15	6142.06	10242.4	9806.18	3621.26	7201.2	4525.81
16	6354.26	10015.6	9749.32	3425.18	6945.46	4382.52
17	6153.21	9810.37	8928.86	3508.67	6736.14	4472.33
18	5566.43	10761.7	9189.98	3585.26	6952.51	4849.08
19	6302.15	10830.8	9803.67	3700.27	7675.15	4854.81
20	6216.8	10041.3	9784.77	3657.68	7674.21	4773.56
21	6466.98	10425.6	9847.69	3851.84	8069.92	4630.31
22	6099.63	10488.2	9563.6	3589.3	7596.39	4750.01
23	6517.89	10282.8	9939.37	3698.8	7592.27	4850.31
24	5946.31	9975.58	8897.48	3827.02	7358.58	4701.12
25	5640	10750	9160.02	3758.98	7737	4880.24
26	6280.81	11317	9934.24	3746.02	8434.62	4917.79
27	6054.27	10739.6	10039.2	3759.95	7776.59	4786.69
28	6259.8	10265.3	9697.76	3593.16	7382.27	4757.95
29	6042.47	10247.1	9306.74	3607.37	6974.89	4584.27
30	6397.08	9690.51	8875.97	3545.35	6748.09	4509.36
31	5715.63	9521.71	8709.38	3294.91	6674.48	4497.95
32	5529.85	9821.01	8637.24	3403.33	6667.85	4721.34
33	5969.1	9885.06	9110.65	3357.93	6590.58	4693.61
34	6141.71	9737.99	9509	3502.2	6871.26	4728.76
35	5843.09	10215.8	9643.02	3461.15	6815.78	4643.39
36	6017.61	10591.9	9590.51	3934.66	6537.88	4592.93
37	6320.92	10358.4	9703.17	3845.98	5789.14	4627.28
38	6269.71	10729.7	9101.48	3642.93	6641.62	4954.86
39	5991.1	11140.3	9099.74	4111.34	6767.64	4965.78
40	6273.97	10673.3	10215.7	4136.71	6697.78	5140.34
41	6774.36	11198.9	10547.1	3944.14	6379.69	4977.56
42	6914.18	11016.2	10577	4084.39	6628.93	4975.49
43	6894.68	11473.9	10836.2	3936.79	6885.27	5092.18
44	7098.51	10798	10456.9	3902.71	6481.94	5113.28
45	6579.3	10071.8	9721.65	3731.54	6869.63	5102.05
46	6013.73	10827.7	9221.81	3853.08	7070.55	5269.07
47	6373.29	11063.2	10227.9	3850.95	6657.86	5464.14
48	6341.67	10754.9	10165.9	4806.55	6024.5	4886.3
49	6036.96	11716.1	11339.2	5612.17	6226.39	5040.05
50	6419.01	11899.8	10891.2	5133.2	6668.14	5101.06
51	6851.77	10953.3	10142.5	4041.91	6460.3	5057.36
52	6268.8	10562	9118.98	3893.65	7004.2	5163.71
53	5604.34	11005.2	8372.04	3440.29	6144.09	4661.03
54	5467.67	11206.7	9303.81	3802.62	6227.55	4974.38
55	6250.25	11459.4	9923.97	3565.02	6511.81	5348.38
56	6043.91	10443.8	9831.94	3647.36	6332.03	4928.68
57	6703.82	10826.5	10261.5	4008.94	6622.6	5413.24
58	6550.48	11134.3	10263.8	4192	7042.63	5836.37
59	6463.03	11642.6	10311.4	4339.93	7451.9	6296.63
60	5751.58	12272.2	9324.05	4265.34	5906.91	6343.95
61	4728.47	8885.29	6805.23	4064.3	5184.46	5222.46
62	5937.58	10554.8	8819.4	4225.88	7520.81	5702.37
63	6478.73	12019.3	9658.82	4590.35	8144.11	5976.5
64	6911.24	11469.1	9895.02	4362.55	8208.79	5878.62
65	6788.15	11144.4	10068.2	4553.81	7584.61	5474.91
66	7559.82	12063.9	10201.7	4522.93	7509.66	6029.88
67	7377.02	12253.8	10283.3	4676.01	7145.32	5993.42
68	7467.51	13131.8	10225.7	4672.33	7689.31	6056.57
69	7375.47	12534.1	10982.2	4778.47	8971.07	6103.98
70	7341.58	11935.4	10746.2	4657.08	7986.19	5807.58
71	6908.44	11445.9	11161.7	4827.54	7527.45	5865.07
72	7152.06	11639.3	11229.9	4619.49	7421.98	5673.82
73	7233.89	12009	11361.2	4772.98	7338.7	5793.82
74	6887.3	12037.3	10485.7	4702.01	7440.9	5716.35
75	7430.14	12421.5	11247.1	4978.51	7778.81	5890.53
76	7683.96	11642.4	11530.6	4899.75	7474.27	5775.78
77	7708.67	13065.9	11953.9	5079.27	7448.04	6095.7
78	7962.8	12339.2	12282.2	4786.37	8008.95	5934.77
79	8164.21	11664.6	11284.1	4644.22	7049.8	5449.35
80	7550.11	11832.1	10558.8	4708.8	7090.31	5470.41
81	7249.05	12446.2	11112.1	4859.46	7792.14	5900.78
82	7318.49	12676.1	11738.3	4594.89	7695.67	5897.3
83	7420.39	11793.8	11343.1	4414.34	7365.77	5448.79
84	7354.85	11578	11873.3	4849.48	7497.43	5506.37
85	7716.37	12337.3	11839.7	4728.86	7702.29	5770.85
86	8288.84	12413.4	11816.7	4843.57	7921.67	5859.41
87	7606.98	11773.7	11023.6	4656.91	7828.45	5720
88	7145.21	12403.6	11173.8	4969.32	7920.43	6073.03
89	7839.15	12820.3	11860.4	4792.63	8544.45	6022.01
90	8084.99	11876.7	12199.5	4901.61	7646.14	5948.8
91	8034.91	11745.3	11820.7	4731.23	7464.73	5833.85
92	8068.95	11082.2	11446.4	4538.9	7315.64	5484.83
93	7400.31	11078.1	11200	4389.62	6921.54	5209.09
94	7018.91	11111.8	10676.9	4366.69	7108.39	5152.33
95	7044.19	11106.3	10679	4516.42	7459.56	5287.81
96	7442.71	11534.5	11094.9	4571.77	7971.7	5556.19
97	7739.99	11445.3	11655.6	4566.95	7922.37	5346.71
98	7862.6	11444.3	11897	4709.04	7938.81	5291.79
99	8707.53	12246.4	12504.2	5168.66	8551	5764.1
100	8298.31	12818.8	12323.7	4954.61	8279.27	6150.43
101	8116.87	12316	10927.1	4917.02	7658.72	5512.26
102	7238.02	12018.4	10805.6	4698.86	7464.98	5436.49
103	7238.6	12322.1	10417.8	5017.67	7699.24	5992.41
104	8456.01	12375.7	10830.5	5252.22	8399.3	5656.24
105	8468.11	12642.1	10611.9	4701.54	7366.19	5102.24
106	8322.91	12602.6	10975.3	4616.67	7168.74	5412.4
107	7845.53	11358.7	11033.9	4764.64	7418.03	5493.06
108	7308.98	11339.2	10395	4368.06	7393.43	5422.72
109	6992.72	11389.8	10555.1	4408.05	7412.79	5462.83
110	7476.34	11464.2	11044.9	4947.3	7685.96	5288.14
111	7382.43	11469.9	11195.2	5071.9	7308.46	5249.76
112	7534.36	11246.1	10660.6	5033.38	7205.2	5417.13
113	7960.28	10845.8	10862.5	5123.03	7561.06	5319.85
114	7732.18	11213.4	10749.2	4796.29	7364.25	5301.96
115	7283.38	10731	10218.2	4459.25	7009.39	5325.1
116	7103.45	10656	9882.29	4550.27	7087.33	5320.74
117	7307.88	10938.8	10220.6	4534.81	7349.31	5556.87
118	7299.78	11042.9	10429.7	4302.36	7337.39	5355.46
119	7756.63	10892.9	10464.6	4350.56	7094.56	5200.9
120	7526.33	11091.5	10155.2	4409.9	6762.36	5299.64
121	7124.54	10803.1	9955.9	4381.78	6989.8	5081.31
122	6399.08	9678.55	8665.02	3813.45	6799.58	4828.73
123	6434.84	9799.12	8682.99	4226.39	7235.03	4855.11
124	6801.9	10249.9	9528.73	4114.54	7055.45	4885.83
125	6812.46	9866.2	9628.99	3863.96	6700.53	4751.01
126	6659.06	9597.5	9723.3	3794.81	6439.73	4517.33
127	6377.72	9417.46	9459.4	3850.55	6098.13	4496.71
128	6572.81	9506.82	9094.68	3890.06	6065.68	4432.43
129	6016.39	9247.18	8940.72	3639.41	6056.03	4397.18
130	5634.14	9531.21	8625.36	3933.65	6084.87	4507.31
131	6706.96	9577.65	9266.64	3828.13	6586.47	4718.81
132	6678.46	9296.18	9571.04	3848.05	6609.74	4675.9
133	6771.83	9630.98	9310.47	3801.62	6097.5	4534.65
134	6926.9	10378.1	9798.28	3983.66	6570.84	4597.79
135	6587.09	9436.21	9533.18	3915.73	6448.11	4476.51
136	6420.56	9231.16	8772.09	3874.81	6316.22	4542.54
137	5928.56	9448.78	8939.36	3927.46	6511.19	4644.32
138	6630.23	10116	9682.17	4013.64	6612.03	4913.14
139	6570.89	9723.21	9669.33	3643.63	6160.41	4675.38
140	6176.52	9331.26	8732.28	3646.17	6115.28	4363.15
141	6514.2	9701.22	9195.13	3678.35	6719.29	4476.58
142	6556.44	9706.66	9312.13	3845.92	6229.67	4573.24
143	6241.39	9557.09	8672.4	3596.43	6312.72	4500.84
144	8086.2	9711.42	8636.49	3696.67	6261.38	4643.29
145	6960.31	9546.13	9172.24	4003.6	6715.04	4564.43
146	6649	9596.02	9252.72	3687.12	6564.29	4477.75
147	6409.78	9100.84	9120.29	3670.85	6370.89	4308.09
148	6532.8	9328.98	9066.84	3646.28	6494.3	4333.48
149	6510.48	9293.67	8808.99	3828.38	5963.35	4104.92
150	6595.06	9530.71	8447.33	3472.83	5908.92	4335.01
151	6536.79	9185.88	8344.23	3598.51	6277.61	4410.15
152	7121.9	9423.17	8751.91	3752.84	7182.8	4315.06
153	6856.21	9619.95	8982.16	3758.81	6419.21	4269.63
154	6911.41	9284.68	9020.82	3407.73	6109.33	4101.87
155	7390.31	9501.39	8961.45	3683.75	6482.3	4076.15
156	7408.66	9406.35	8851.69	3564.14	6666.58	4027.38
157	6455.52	9226.52	8405.87	3603.82	6636.7	4191.52
158	6929.86	9614.39	8269.29	3750.12	6633.31	4384.37
159	7786.79	10448.5	8852.08	4062.67	7639.4	4773.35
160	7231.65	9505.29	9111.47	3873.49	7319.33	4318.07
161	6891.37	9982.7	9323.71	3800.05	7360.74	4413.96
162	6666.55	9717.48	9347.29	4039.14	7618.69	4327.77
163	6820.75	9514.36	9083.19	4017.35	7476.25	4287.83
164	5811.11	8648.66	8404.18	3855.23	6743.21	3963.72
165	6239.06	9570.9	8230.52	3718.24	7026.02	4452.83
166	6418.94	10648.1	9503.8	3896.34	7538.91	4405.42
167	6302.77	9996.45	9311.78	3660.09	6944.24	4299.96
168	6383.01	10783.6	9661.35	3583.07	6574.7	4392.41
169	6610.72	9775.44	9724.45	3722.33	6730.79	4212.5
170	6752.01	9309.02	9004.89	3727.24	6880.94	4381.78
171	6379.42	9021.92	8660.23	3531.13	6772.28	4290.36
172	5897.51	9705.82	8776.96	3519.64	7336.52	4431.35
173	5870.27	9809.48	9147.59	3658.07	7602.11	4456.52
174	5961.17	9162.18	8911.25	3695.89	7214.04	4229.1
175	6138.52	9631.79	9124.39	3940.36	6913.81	4245.51
176	6213.24	9124.18	9190.3	3620.37	6770.77	4084.98
177	6152.69	8638.14	8540.27	3567.52	6581.09	4136.26
178	5563.77	8441.28	7732.43	3410.9	6334.03	4028.51
179	5179.79	8502.31	7492.37	3753.89	6966.86	3996.96
180	5118.41	8704.51	7684.04	3804.31	7696.87	4154.1
181	5748.49	9327.67	8586.69	3760.24	7934.56	4269.87
182	5592.98	8701.54	8138.41	3589.76	6856.98	4123.25
183	5027.6	8158.7	7366.5	3558.07	6555.43	4089.64
184	5189.63	8190.02	7759.15	3755.72	7260.25	4085.42
185	5022.34	8225.39	7380.09	3612.84	7211.82	4078.05
186	5546.14	10850.3	7938.82	3767.12	7511	4477.57
187	5500.65	9982.73	8405.26	3959.86	9883.47	4596.46
188	5736.87	8912.98	8815.94	3886.12	7985.23	4394.96
189	5797.48	8620.56	8071.08	4001.69	7999.41	4395.89
190	6422.63	9393.9	9385.65	3828.27	7688.17	4352.37
191	6166.36	9354.55	9452.56	3822.47	7349.5	4255.12
192	5803.89	8821.01	8409.58	3863.93	7010.2	4232.75
193	5394.58	9233.77	8616	3811.23	7106.83	4635.74
194	5631.59	9753.49	9237.59	4051.19	7543.27	4612.91
195	5925.38	9293.89	9144.84	3708.61	7262.75	4322.42
196	5962.79	9325.37	9265.91	3703.46	7100.38	4338.98
197	5880.25	9993.79	9058.47	3937.27	6847.13	4358.22
198	6028.6	9408.4	8993.62	3830.16	6904.69	4218.93
199	5757.13	9223.22	8537.78	3705.45	6887.11	4179.52
200	5479.09	9305.04	8390.17	3752.13	6896.27	4467.23
201	5670.57	9981.46	8905.17	3941.63	7283.58	4516.99
202	5818.38	9292.77	8898.28	3830.15	7049.2	4259.07
203	5972.54	9362.32	8874.6	4005.5	7322.52	4299.2
204	6016.5	8961.59	8921.71	3736.21	7503.01	4250.77
205	6359.76	10462.9	9247.72	3777.3	6915.09	4183.27
206	5788.08	8825.72	8113.73	3972.71	6848.72	4229.19
207	5455.1	9309.74	8215.28	3785.7	7380.58	4535.45
208	5779.02	10356.5	8994.84	3960.36	7123.65	4942.57
209	5752.8	10021.4	9237.61	3904.76	7034.83	4479.91
210	5828.76	9855.59	9469.27	3932.54	6935.31	4419.69
211	6147.63	9442.32	9428.73	3997.39	6457.53	4464.95
212	6076.3	9423.97	8879.76	3988.28	6345.23	4241.99
213	5712.16	8850.95	8286.8	3921.28	6700.37	4283.49
214	5463.68	9482.36	8382.25	4117.39	7159.64	4445.63
215	5967.34	9961.16	9283.22	4129.16	7601.29	4631.15
216	5891.36	9584.09	9295.57	4077.84	6932.07	4359.92
217	5914.55	9202.38	9370.5	4058.91	6846.17	4405.26
218	6265.35	9244.69	9561.61	4068.69	7172.49	4370.22
219	6370.69	9250.08	9160.62	4099.33	6677.95	4439
220	5798.06	9410.72	8412.15	3770.4	6366.68	4219.43
221	5842.93	9561.49	8535.8	3857.39	6532.31	4461.79
222	6233.95	10077.1	9429.65	4054.78	7224.03	4947.86
223	5936.51	9281.54	9460.08	4042.13	6902.73	4606.64
224	5964.84	9546.11	9294.52	4134.24	6800.86	4613.84
225	6197.4	10957.9	9584.57	4111.81	7254.68	4347.84
226	6173.09	9621.9	9158.78	3910.6	6648.15	4254.28
227	5786.1	8592.84	8454.74	3916.65	6823.12	4206.91
228	5637.82	9245.26	8584.54	4030.63	7019.55	4531
229	6127.39	9675.31	9345.57	4194.41	7974.7	4618.91
230	5977.55	9133.46	9411.15	3802.1	7384.42	4429.86
231	5988.41	9176.41	9413.8	3999.42	7215.59	4491.64
232	6166.62	9440.72	9417.64	4167.66	7276.09	4432.47
233	6293.26	10469.3	9516.14	4304.72	7235.7	4909.98
234	5803.49	9264.05	8347.45	4104.32	6697.35	4450.14
235	5449.99	10299.4	8856.08	3952.18	7076.15	4899.06
236	5910.32	10774.7	9679.16	4088.73	7431.06	4705.66
237	5976.86	9979.25	9741.19	3950.2	6950.72	4698.74
238	5939.28	9924.62	9550.54	3904.23	6977.98	4595.49
239	5869.29	9509.61	9520.74	4058.41	7134.68	4606.37
240	6104.53	9582.26	9381.45	4081.4	6873.88	4351.24
241	5814.47	9315.7	8361.69	3830.48	6521.23	4423.87
242	5537.93	9609.56	8411.62	4071.64	6907.97	4749.87
243	6155.3	10490.4	9625.58	4073.38	7459.22	4926.17
244	5839.42	9153.19	9571.5	4012.84	6822.61	4582.23
245	6058.65	9685.79	9727.17	3991.75	6737.55	4502.88
246	5842.35	9335.4	9255.63	4148.07	6688.37	4369.4
247	6371.33	9101.28	9108.87	4308.68	6414.73	4138.33
248	5893.68	8773.79	8162.38	4004.64	6124.37	3999.46
249	5513.47	9467.57	8308.17	4055.36	6909.81	4355.08
250	6028.88	9522.77	9074.86	4221.48	7261.15	4470.66
251	6100.43	9459.48	9562.79	3982.14	6562.59	4413.84
252	6568.44	9413.11	9435.79	4098.53	6647.28	4232.45
253	6884.79	9362.04	9348.78	4069.44	6796.4	4194.3
254	9158.59	9418.4	9240.69	4061.36	6370.41	4048.99
255	9795.78	9663.56	8801.45	4098.6	5898.23	4127.01
256	6828.96	9570.9	8747.64	3885.72	6112.55	4714.59
257	10877.1	9820.57	8329	3525.03	6493.99	4748.37
258	8322.47	10370.9	9153.74	3834.24	6936.65	4690.37
259	7040.21	9395.92	9201.05	3928.69	6669.84	4760.94
260	6982.17	9351.31	9151.55	3863.63	6600.99	4605.47
261	6520.36	9117.87	8934.08	3951.63	6335.46	4703.43
262	6014.56	8904.27	8585.67	3552.77	6571.81	4810.7
263	5655.95	9029.66	8424.99	3839.76	7089.04	5018.54
264	6079.23	9277.93	8857.55	4043.69	7174.96	5019.31
265	5853.3	8529.78	8593.38	4258	6741.57	4358.7
266	5878.08	8560.01	8819.27	4035.26	6698.9	4297.76
267	5980.3	8778.62	8651.09	3950.38	6997.39	4355.3
268	6251.41	8583.5	8564.01	3818.62	6576.21	4195.39
269	5895.93	8298.06	8001.94	3945.72	6921.31	4164.5
270	5577.51	9078.4	8452.27	3803.99	7450.67	4923.06
271	6485.25	9252.16	8888.01	4301.4	6927.28	5079.16
272	6357.65	9092.04	8622.85	3884.75	6319.98	4565.93
273	6525.04	8608.24	8556.52	4138.96	6464.88	4452.39
274	7125.22	8684.52	8534.75	3762.3	6754.51	4327.39
275	6873.66	8560.03	8573.07	3864.94	6566.16	4214.82
276	6011.98	8415.2	7975.71	3890.56	6648.29	4090.74
277	5538.57	8516.22	8148.2	4024.31	7401.36	4509.22
278	5928.18	9005.52	8881.11	3953.54	7417.94	4636.21
279	5709.28	8602.6	8781.25	3863.92	6879.24	4423.85
280	5649.69	8514.14	8617.97	3800	6826.08	4330.93
281	5782.71	8479.41	8689.97	3808.72	6609.6	4325.24
282	6019.8	8264.23	8384.41	3700.66	6587.13	4336.2
283	5901.87	8178.31	8008.54	3878.37	6509.15	4184.86
284	5452.82	8085.26	7871.47	4009.15	7131.43	4522.48
285	5230.01	8404.81	7823.97	3754.45	7288.82	4469.98
286	5260	8122.83	7802.32	3657.45	6994.39	4309.36
287	5454.36	8559.83	8034.88	3801.52	7259.68	4413.77
288	6070.27	8221.25	8215.59	3671.37	7665.39	4734.41
289	6622.47	8377.4	8096.39	3688.18	7486.96	4642.95
290	6516.14	8395.74	7879.55	3800.89	6845.99	4592.54
291	5869.52	8907.87	7864.1	3854.78	6895.37	4886.23
292	6504.33	9207.26	8768.56	3995.5	7682.44	5119.76
293	5903.51	8726.4	8844.25	3797.63	7133.77	4672.14
294	6044.99	8362.28	8689.27	3732.07	6738.22	4644.38
295	5985.41	8658.28	8669.48	3694.53	6430.14	4460.77
296	5966.64	8657.22	9093.49	3740.83	6480.38	4436.82
297	5493.26	8504.13	8228.06	3762.46	6174.99	4419.4
298	5393.98	8995.63	8449.2	3660.6	7169.3	4683.17
299	5744.53	9232.88	9013.45	3921.58	7556.22	4739.66
300	5688.83	8851.96	8592.83	3630	6425.76	4255.41
301	5824.04	8765.54	8871.22	3889.37	6239.01	4542.41
302	6122.06	9076.6	8993.9	3486.99	6285.19	4477.12
303	5992.56	8968.41	8349.82	3539.2	5771.64	4241.74
304	5789.83	8749.39	7945.66	3732.04	5749.97	4332.14
305	5533.32	9426.32	8253.16	3704.66	6429.76	4554.81
306	6028.92	9587.73	8772.55	3813.08	7531.08	4861.17
307	5858.21	8869.06	8864.58	3776.71	7273.5	4717.25
308	6941.27	9156.64	9236.23	3785.14	6924.69	4474.96
309	9387.51	8926.71	9477.55	3440.6	6284.82	4360.07
310	7606.01	8807.13	8739.14	3498.68	6168.55	4327.48
311	5765.35	8416.23	8535.97	3838.44	6245.43	4431.67
312	5447.35	8824.48	8478.57	3818.72	6679.61	4465.34
313	6118.38	9706.42	9245.48	3886.42	7243.45	4639.32
314	5871.07	9150.47	9095.54	3702.38	6568.7	4697.73
315	6100.51	9363.07	9178.6	3719.9	6211.85	5491.44
316	6116.71	8989.16	9097	3654.3	6743.55	5386.53
317	6737.74	8873.65	9210.48	3965.72	6564.77	4626.86
318	6057	8558.39	8399.86	3453.7	6499.76	4487.55
319	5368.92	8815.57	8652.44	3565.69	6586.88	4440.85
320	5351.29	9252.36	8594.69	3894.8	6846.48	4543.06
321	5995.88	9122.18	8883.24	3824.25	7278.41	4624.44
322	5887.24	9114.6	9372.66	3866.36	7093.73	4684.09
323	5899.54	8880.74	9565.43	3733.23	6981.58	4466.19
324	6075.34	8852.66	9209.77	3853.24	6748.07	4514.46
325	5700.35	8332.14	8293.87	3678.66	6756.22	4316.91
326	5509.11	8640.01	8635.56	3840.25	6524.2	4446.2
327	5391.26	9259.51	8530.71	3846.45	6714.94	4811.96
328	5862.2	9266.99	8780.9	3744.3	7197.6	4842.59
329	5746.82	8999.03	8827.11	3762.45	6560.99	4339.24
330	5968.09	8779.53	9235.31	3838.08	6700.28	4537.56
331	5966.89	8785.1	9055.18	3712.78	6692.81	4366.91
332	5641.63	8793.23	8344.42	3761.09	5837.77	4389.41
333	5699.19	9585.89	8958.97	3735.66	5991.96	4664.66
334	5990.83	9272.28	9696.55	3848.21	6661.79	4777.56
335	5793.41	8884.72	9828.17	3748.15	6609.73	4720.6
336	6023.3	8906.65	9848.96	3749.35	6591.78	4308.99
337	5755.59	8936.99	9917.16	3737.53	6619.21	4465.72
338	6117.61	8909.66	9394.99	3795.21	6389.98	4156.12
339	5908.76	8414.43	8488.84	3579.69	6036.49	4021.73
340	5438.81	8679.39	8541.86	3553.83	6434.23	4297.13
341	5471.35	9550.77	9021.19	3645.2	6695.89	4590.74
342	5879.04	9848.44	9615.13	3738.26	7045.55	4520.26
343	5518.72	8959.8	9038.91	3899.52	6182.01	4206.24
344	5499.75	8804.69	9288.36	3920.33	6343.14	4259.01
345	5754.68	9102.72	9465.4	3953.62	6335.64	4272.64
346	5340.7	8469.43	8980.22	3959.46	6008.15	3989.25
347	5295.26	8811.43	8863.7	3991.69	6527.1	4289.91
348	5805	9211.93	9368.8	4095.63	6788.08	4441.58
349	5687.17	8949.8	9133.58	3737.57	6238.51	4205.87
350	6018.22	8545.22	9430	3671.88	6186.91	4214.93
351	5906.5	8585.76	9273.44	3712.41	6205.4	4434.75
352	6047.53	9176.82	9219.94	3577.46	5993.07	4184.48
353	5773.89	8360.91	8357.54	3557.57	5954.75	4075.43
354	5589.62	8780.06	8273.74	3659.68	6156.32	4391.62
355	6038.6	9019.07	8956.51	3874.72	6518.63	4462.61
356	5706.59	8767.94	8909.92	3766.89	6289.8	4239.8
357	5699.08	8733.82	9161.28	3566.26	6216.06	4087.72
358	6013.92	8882.77	9226.36	3585.22	6273.3	4090.5
359	6383.59	9714.69	9363.64	3453.69	6315.61	4252.76
360	6262.19	9191.48	8836.74	3565.5	5875.58	3953.17
361	5438.18	8819.91	8372.06	3585.85	6394.82	4139.32
362	5762.15	9070.17	9177.71	3654.05	6947.16	4566.49
363	5734.9	8978.16	9337.07	3430.9	6247.62	4294.9
364	5473.37	8758.65	9050.81	3391.43	5785.5	4035.66
365	5812.39	8728.48	8910.8	3361.99	5694.66	4127.74
366	6046.52	8813.91	9137.87	3451.55	5595.18	4074.21
367	5779.01	8192.81	8031.17	3519.26	5492.61	4312.29
368	5238.98	8943.66	8081.72	3735.76	6195.19	4936.47
369	5741.03	9561.44	8990.36	3620.32	6632.04	5398.18
370	5757.83	9240.95	9329.63	3605.99	6341.2	4594.3
371	5738.31	8720.23	9045.76	3545.75	6153.2	4601.07
372	5660.74	8969.18	9179.51	3703.36	6260.61	4629.46
373	6243.34	8735	9150.09	3548.67	6289.84	4286.98
374	5820.74	8784.08	8286.44	3253.36	6045.47	4113.79
375	5442.95	9247.66	8197.25	3523.93	5987.34	4306.69
376	5850.36	9266.02	8746.31	3527.33	6204.13	4102.35
377	5814.97	8858.34	8862.65	3524.36	5843.01	4102.4
378	5825.76	8794.98	8876.54	3545.46	5891.22	4065.91
379	5697.57	8792.6	8756.48	3568.91	6093.75	3936.64
380	6590.11	8619.34	8689.15	3396.92	5620.71	4003.51
381	6603.34	8635.05	8282.67	3430.76	5449.68	4207.62
382	5894.27	8870.28	8067.99	3308.9	5443.77	4244.54
383	6124.72	8990.41	8616.3	3494.19	5544.32	4248.83
384	6003.47	8527.97	8744.45	3401.35	5354.04	4091.24
385	6109.14	8473.74	8714.13	3145.87	5229.63	3925.98
386	5899.21	8306.18	8610.63	3197.35	5020.48	3836.1
387	5306.76	8311.58	7775.46	3200.5	5174.76	3941.57
388	5237.48	8457.6	7956.64	3199.81	5287.13	3889.19
389	5147.31	9091.6	8026.42	3315.62	5838.63	4296.21
390	5529.03	9292.76	8573.53	3624.26	6421.04	4467.35
391	5860.94	8762.15	8525.97	3570.4	5611.99	4226.81
392	5784.43	8475.16	8614.86	3499.89	5637.21	4201.58
393	5633.91	8696.21	9138.59	3423.08	5403.06	4178.99
394	5766.48	8553.56	8729.59	3462.93	5351.41	4090.97
395	5646.25	8766.76	7878.72	3379.69	5016.36	4094.25
396	5386.4	8913.08	8069.11	3395.84	5613.12	4572.4
397	5835.76	9320.76	8839.07	3399.56	5907.81	4370.13
398	5820.52	8781.36	8869.76	3262.26	5144.21	4053.59
399	5792.62	8640.43	8819.67	3173.61	5058.79	4247.99
400	6084.84	8663.66	8940.19	3299.98	5511.17	4271.64
401	6188.95	8641.24	8849.14	3253.39	5469.48	4080.62
402	5597.38	8386.94	7969.85	3244.27	5475.91	4013.95
403	5414.34	9178.29	8220.62	3415.06	5776.38	4411.16
404	5792	9256.87	9002.99	3465.93	5854.15	4717.46
405	5732.93	9116.07	9087.01	3433.73	5639.28	4402.5
406	5989.24	9272.48	9080.42	3308.99	5858.34	4321.86
407	5928.17	9270.83	9228.89	3251.24	5623.8	4278.35
408	5744.51	8831.54	8895.26	3384.75	5536.88	4016.44
409	5562.51	8733.02	8386.17	3171.59	5465.75	4154.49
410	5346.89	8924.85	7997.2	3388.73	5556.69	4292.73
411	5669.96	9244.32	8889.68	3501.28	5759.16	4265.37
412	5648.45	9202.28	8815.73	3439.29	5659.47	4328.02
413	5519.66	9257.76	8992	3309.39	5563.41	4243.37
414	5585.49	9148.7	9071.38	3415.11	5534.31	4360.36
415	5833.11	8992.3	8527.74	3149.38	5321.66	4370.74
416	5831.38	8931.57	8027.49	3123.6	5378.78	4198.24
417	5395.45	8778.38	7849.53	2992.28	5370.51	4167.37
418	4943.27	8972.43	7274.65	2982.64	4791.25	4125.28
419	5066	9127.51	7987.45	3073.19	5075.11	4219.31
420	5270.47	8974.71	8339.14	3140.01	5520.15	4285.77
421	5543.29	9042.62	8709.5	3241.67	5493.7	4448
422	5836.29	8966.81	8640.33	3127.25	5467.22	4587.14
423	5623.65	8818.56	8259.93	3170.77	5675.53	4618.61
424	5265.88	8823.07	8315.39	3212.24	5340.37	4762.78
425	4569.74	9415.78	7494.55	3599.42	4067.94	4936.61
426	3531.12	5888.23	5063.06	2899.94	3195.04	3908.18
427	4326.45	7619.79	6723.42	3243.09	4971.57	4286.72
428	5044.07	8144.3	7056.19	3303.98	5455.97	4273.14
429	5298.95	8340.05	7489.48	3360.6	5846.05	4242.15
430	5244.93	8224.19	7692.71	3429.22	5635.6	4267.73
431	5918.82	9355.77	7732.9	3284.38	5666.17	4342.51
432	6192.64	9533.56	8121.95	3569.81	6749.63	4485.34
433	5822.9	8907.88	8239.18	3776.08	6757.25	4366.41
434	5975.01	8816.5	8531.72	3560.69	6172.48	4090.74
435	5960.2	8560.05	8380.07	3470.63	5730.28	4135.42
436	6048.73	8466.12	9107.75	3373.01	5750.49	3964.23
437	5888.98	8365.35	8323.03	3289.78	5408.99	3883.32
438	5711.44	8206.7	7986.05	3310.74	5076.95	4143.51
439	5386.28	8875.76	8140.83	3517.3	5257.72	4123.66
440	5847.73	9093.14	8744.72	3530.77	5972.83	4249.33
441	6091.97	8784.29	8765.03	3362.19	5604.01	4082.36
442	5834.25	9097	8538.1	3280.05	5206.14	4129.08
443	6552.99	8883.87	8808.47	3305.7	5331.81	3971.51
444	6117.56	8307.38	8055.3	3318.04	5259.87	3950.29
445	6036.17	8875.78	8276.12	3173.9	5243.87	4413.81
446	6067.12	9964.9	8921.4	3480.98	5504.7	4282.44
447	6546.18	8846.41	8931.95	3580.2	5242.51	4127.43
448	6647.06	9161.35	8539.83	3228.21	5211.44	4089
449	6387.82	8794.43	8710.02	3249.68	5277.46	4117.87
450	6267.23	8583.92	8618.99	3321.34	5336.84	3924.76
451	5925.97	8221.36	8179.92	3193.94	5203.29	4054.08
452	5552.97	8610.15	8081.11	3266.51	5283.69	4348.37
453	6017.51	8986.09	8753.89	3290.92	5748.08	4431.32
454	6047.64	8800.51	9001.5	3317.43	5704.76	4291.87
455	5987.62	8551.93	8720.4	3398.83	5506.69	4335.22
456	6386.52	8479.98	8767.22	3408.93	5301.81	4401.14
457	6648.52	8401.73	8520.87	3258.24	5023.37	4109.04
458	6017.99	8388.6	8318.99	3194.95	5163.82	3723.96
459	6389.54	8449.23	7917.53	2927.67	4958.84	4204.91
460	6060.23	8473.62	8723.94	3393.65	5688.57	4399.71
461	6065.11	8549.6	8733.12	3421.04	5730.99	4106.24
462	6473.94	8579.52	8899.82	3318.03	5381.36	4345.76
463	6227.98	8622.29	8635.17	3340.34	5507.8	4345.82
464	6190.97	8412.84	8424.09	3378.84	5437.04	3844.29
465	6640.32	7796.32	7767.86	3092.45	4757.12	3733.35
466	5577.2	8349.5	8197.99	3290.13	5165.82	4084.13
467	5540.4	8839.44	8130.92	3587.09	5877.52	4210.4
468	6229.46	8929.21	8904.18	3422.83	6007.05	4254.71
469	6333.86	8469.68	8286.61	3314.64	5145.35	4008.18
470	6754.84	8371.42	7889.59	2944.61	4760.02	3641.92
471	6181.53	8336.67	8540.98	3174.75	5386.86	3749.39
472	5883.39	8247.75	8217.29	3225.2	5382.22	3977.95
473	5525.12	8536.72	7930.52	3300.84	5540.83	4317.34
474	5749.16	8878.8	8702.29	3364.34	6062.41	4583.42
475	5881.5	8503.94	8751.68	3252.15	5920.98	4579.65
476	6364.15	8673.48	8676.43	3403.69	5890.52	4191.12
477	6303.28	8580.98	9077.28	3280.15	5983.25	4235.34
478	6074.99	8319.65	8405.95	3392.97	5740.6	4084.32
479	6005.17	8132.79	7996.05	3202.44	5381.7	4057.31
480	6012.16	8407.93	7905.85	3198.91	5543.74	4462.28
481	6075.72	8842.41	8440.27	3267.45	6093.12	4481.63
482	5911.89	8775.49	8626.17	3243.78	6150.6	4306.7
483	5990.55	8444.9	8726.69	3327.32	5917.64	4228.85
484	5863.32	8530.69	8638.17	3313.2	6172.07	4233.59
485	6056.47	8660.37	8551.39	3328.17	5846.23	4204.81
486	5646.53	8689.15	7957.63	3162.02	5664.53	4024.3
487	5611.92	8901	8130.38	3275.37	5974.83	4216.94
488	5947.6	8825	8174.77	3202.06	5908.5	4287
489	6196.42	8704.91	8343.4	3253.55	5786.01	4148.21
490	6179.41	8402.82	8355.7	3254.13	5508.95	3957.96
491	6317.6	8701.33	8497.77	3387.3	5911.49	4088.58
492	6238.82	8576.99	8338.23	3222.67	6008.12	3962.1
493	5749.67	8015.54	7751.39	3281.13	5638.25	3904.51
494	5626.54	8455.81	7802.3	3672.81	5943.6	4190.57
495	6027.53	9253.23	8215.47	3479.41	6283.24	4255.49
496	6426.37	9007.18	8725.49	3728.09	6133.27	4649.56
497	5972.33	8561.27	8505.38	3412.33	5935.4	4153.88
498	6141.69	8575.97	8595.11	3473.85	5976.09	4083.61
499	6377.98	8916.39	8311.87	3182.41	5867.48	3931.71
500	5859.73	8214.51	7728.15	3322.8	5746.12	4084.25
501	5798.24	8540.2	7903.36	3506.72	6302.59	4449.64
502	6368.9	8790.48	8496.93	3680.35	6352.74	4688.32
503	6462.44	8719.44	8587.49	3494.12	6035.85	4496.13
504	6403.51	9211.57	8614.24	3275.9	5716.37	4307.64
505	5856.51	9343.77	8286.06	3403.7	5631.22	4434.96
506	6219.2	8723.3	8269.3	3378.66	5570.63	4248.15
507	5463.42	8060.92	7770.77	3437.34	5373.62	4104.48
508	5553.2	8426.49	7795.29	3429.89	5877.14	4434.11
509	5824.78	9102.79	8422.71	3350.23	6051.47	4341.25
510	5865.51	8084.81	8264.02	3326.53	5503.21	4079.22
511	6062.35	8318.93	8519.49	3184.31	5581.19	4195.03
512	6016.52	8234.97	8042.91	3314.32	5193.84	4390.68
513	6297.68	8088.72	8218.04	3123.89	5132.84	4274.48
514	5969.7	7811.54	7582.62	3142.89	5024.63	4249.67
515	5795.25	8633.27	7754.72	3297.83	5437.62	4313.63
516	7040.59	9289.22	8283.28	3267.34	5285.11	4928.51
517	6641.83	8328.79	7938.8	3362.91	4975.87	4709.88
518	6462.77	7960.46	8226.55	3238.01	5505.44	4450.23
519	6562.88	7879.76	8137.76	3493.75	5619.03	4275.28
520	6543.94	7993.38	8081.74	3419.25	5883.65	4297.99
521	5940.81	7658.24	7729.92	3331.31	5839.26	4337.88
522	6481.36	8232.67	7707.83	3541.71	6021.66	4518.8
523	8009.86	9572.15	8339.93	3450.94	6484.66	4655.34
524	7713.4	9280.71	8274.7	3335.83	6542.85	4622.96
525	7045.12	8923.55	8368.47	3532.87	6732.7	4559.53
526	7085.66	9655.65	8577.12	3352.59	6802.51	4875.51
527	6583.59	8642.04	8467.96	3582.44	6759.71	4661.55
528	6022.02	8040.39	7842.93	3445.32	6516.16	4314.92
529	5829.03	9014.84	8032.47	3471.34	6396.41	4426.17
530	6546.06	9209.87	8624.22	3586.05	7179.8	4545.79
531	6101.21	8334.69	8600.05	3849.12	6767.04	4315.2
532	6169.72	8326.12	8593.08	3634.06	6775.56	4237.93
533	6286.07	9012.36	8810.12	3573.53	6712.15	4511.09
534	6370.06	9393.35	8799.27	3673.27	6429.97	4300.29
535	5638.61	7906.67	7977.45	3384.14	5816.06	4031.88
536	5396.49	8419.92	8051.81	3514.85	6177.47	4545.18
537	5757.88	8735.42	8560.68	3780.99	7107.05	4408.71
538	5743.4	8151.25	8575.87	3717.92	6840.17	4119.39
539	5928.79	8227.97	8695.82	3534.43	6688.17	4121.5
540	5795.43	8763.55	8670.7	3453.79	6436.2	4234.34
541	5899.58	8066.65	8220.7	3287.03	6054.67	4080.16
542	5524.19	7900.31	7987.76	3070.67	5676.97	4214.51
543	5064.48	8150.82	7755.58	3370.58	6004.26	4208.91
544	5511.46	8040.16	8126.31	3256.4	6518.88	4213.15
545	5232.14	7822.11	7663.62	3410.4	6152.34	4017.34
546	5475.26	8198.02	8488.82	3501.1	7170.15	4266
547	5414.35	7844.08	7980.44	3317.92	6595.13	4160.66
548	5754.43	8126.85	7785.41	3508.59	6103.72	4005.05
549	4889.98	7617.94	7340.78	3128.19	5922.05	3732.9
550	4757.94	7501.23	7113.32	3175.49	6508.83	3879.12
551	4581.22	7986.47	7439.84	3269.31	6345.64	4092.58
552	5192.2	8941.27	7469.89	3575.96	6824.85	4147.2
553	5527.64	9039.55	8027.07	3657.43	9019.06	4275.37
554	6125.41	8363.12	8291.52	3324.52	7418.45	4090.73
555	6231.3	8157.28	8242.5	3444.03	6685.81	3929.22
556	5599.9	8955.98	8220.9	3378.58	6007.09	3660.4
557	5045.04	8570.68	8130.22	3235.86	5520.28	3940.99
558	5801.01	8668.02	8391.83	3444.12	6367.82	4065.55
559	6026.92	8582.2	8520.42	3566.93	6342.14	3831.88
560	6011.41	8542.15	8689.87	3543.24	6000.12	4031.54
561	5598.62	8088.05	8389.58	3479.57	6123.42	4027.33
562	5845.76	7984.18	8106.29	3404.64	6068.43	3747.36
563	5384.29	7716.37	7582.69	3387.87	6037.08	3812.32
564	5306.36	8247.4	7607.3	3445.73	6279.77	4175.78
565	5891.8	9138.6	8124.4	3518.11	7137.83	4362.61
566	5622.29	8673.18	8358.58	3285.57	6382.99	4156.53
567	5968.87	8194.81	8238.29	3475.94	6294.52	3885.53
568	5867.67	8297.62	8191.21	3410.11	6487.69	3886.89
569	5916.88	8190.94	8165.2	3344.15	6721.25	3890
570	5845.75	8542.32	8090.71	3169.3	6398.95	3825.09
571	5401.53	8923.19	7928.25	3408.79	6439.15	4182.74
572	5526.35	9022.65	8400.6	3491.36	6991.61	4089.71
573	5402.39	8710.18	8648.43	3559.02	6693.06	4079.27
574	5677.7	8669.19	8515.54	3345.97	6526.24	4036.85
575	5672.15	9719.93	8542.71	3280.2	6260.26	3954.49
576	6002.54	8738.86	8380.36	3426.14	6110.2	3706.25
577	5517.7	8611.23	8217.96	3417.28	5513.73	3752.95
578	5360.69	8390.49	7734.41	3561.04	5958.45	3866.29
579	5887.83	9839.9	8770.35	3515.62	6656.18	3982.77
580	5981.85	10186.9	8694.19	3472.12	6189.42	3880.31
581	5588.69	8530.47	8469.7	3223.71	6149.55	3775.6
582	5713.12	9040.2	8518.29	3465.79	6296.91	3868.95
583	5621.24	8227.13	8230.19	3446.26	6118.52	3688.27
584	5452.2	7607.81	7673.94	3276.84	6086.84	3657.83
585	5388.64	8571.11	7671.92	3328.31	6394.66	4109.52
586	5700.83	9890.86	8898.41	3375.49	6957.74	4197.72
587	5494.25	9253.27	8487.54	3361.52	6435.52	3894.2
588	5570.12	9074.14	8622.59	3294.31	6476.23	3933.5
589	5542.26	9356.4	8512.51	3433.03	6075.61	3873.63
590	5608.72	8607.22	8036.08	3330.3	5991.88	3913.78
591	9929.86	7793.75	7473.43	3284.5	5697.3	3725.81
592	6382.24	8556.5	7494.88	3395.65	6047.3	4079.02
593	6059.34	8845.32	8153.33	3414.77	6936.85	4123.8
594	5836.7	8408.01	8318.71	3381.06	6550.05	4031.5
595	5798.58	8134.5	8231.2	3395.48	6532.44	3898.29
596	6041.18	8522.38	8306.62	3336	6626.8	3807.59
597	6005.09	9125.51	8526.68	3437.19	6492.36	3842.37
598	5435.43	8515.16	7885.47	3518.67	6378.93	4071.44
599	5439.37	9455.78	7962.86	3555.02	6273.28	4305.73
600	5682.18	9208.19	8479.81	3684.88	6668.35	4209.43
601	5357.08	8577.81	8432.89	3548.08	6262.09	3966.63
602	5439.11	8395.79	8445.34	3556.3	6053.91	3889.99
603	5412.38	8336.83	8352.1	3483.09	6029.02	3816.85
604	5925.85	8075.11	8056.65	3431.02	5830.49	3819.65
605	5581.05	7878.06	7924.35	3387.67	6024.76	3775.03
606	5385.99	9256.81	7758.52	3535.37	6156.21	4153.81
607	5520.97	8687.44	8281.46	3689.69	6416.26	4139.27
608	5612.44	8093.77	8061.08	3557.06	6080.97	4040.45
609	5488.13	7946.49	8213.21	3446.31	6236.33	3870.86
610	5753.04	7789.29	8189.61	3429.43	6430.8	3724.71
611	5515.01	7621.23	7937.06	3535.52	6587.23	3719.59
612	5268.8	7308.01	7270.06	3372.39	6763.75	3724.91
613	5188.97	8142.31	7690.69	3370.3	7318.71	4023.37
614	5254.76	8550.25	8140.19	3482.22	6866.85	3953.27
615	5381.91	8168.9	8047.59	3307.59	6601.03	3843.36
616	5705.2	8140.28	8588.17	3317.48	6455.8	3898.19
617	5470.85	7794.8	8605.41	3314.36	6478.72	3680.11
618	5530.82	7982.61	8490.23	3245.47	6478.46	3766.62
619	5112.65	7208.53	7631.36	3110.28	6331.35	3703.87
620	5203.52	8131.83	7774.27	3330.45	7226.79	4063.98
621	5513.44	8500.18	8328.79	3385.64	7638.24	4162.39
622	5849.62	8024.67	8437.16	3382.85	7003.16	3849.59
623	5887.74	8090.28	8324.12	3359.46	6943.57	3802.63
624	5654.28	7767.13	8332.25	3285.86	6928.1	3785.81
625	5606.69	7832.24	8125.27	3130.42	6524.98	3707.18
626	5334.61	7184.61	7366.46	3151.39	6335.3	3595.35
627	4854.85	7677.46	7385.85	3113.22	6676.93	3871.41
628	4891.88	7985.77	7588.37	3352.69	7157.05	4183.35
629	5370.14	7988.42	8017.54	3410.7	7744.37	4180.01
630	5307.76	7764.99	8259.68	3330.02	6883.06	3978.8
631	8155.95	7614.44	7837.13	3292.2	6455.89	3923.96
632	5579.03	7531.8	8037.31	3311.34	6468.78	3679.27
633	5117.1	7325.62	7470.74	3233.57	6331.22	3861.07
634	5020.4	7795.18	7383.06	3431.96	6924.93	4370.22
635	5332.99	8069.61	8159.76	3466.85	7113	4274.21
636	5392.74	7768.48	8171.85	3313.84	6406.34	4121.61
637	5378.28	7680.75	8179.5	3275.3	6348.01	4239.89
638	5457.12	7580.52	8044.7	3259.41	6193.08	4038.13
639	5607.79	7484.41	7709.33	3234.14	6170.07	3744.22
640	5097.76	7214.06	7115.81	3139.86	6195.51	3776.45
641	5094.66	7690.45	7555.33	3178.41	6881.65	3966.64
642	5367.95	8074.21	8211.9	3252.07	7368.92	4059.39
643	5707.8	7766.39	8348.82	3259.59	6459.94	4229.64
644	5353.36	7848.05	8127.8	3080.26	6254.78	3855.34
645	5211.84	7678.34	8243	3241.03	6211.23	3735.73
646	5554.48	7318.21	7898.08	3043.06	5965.52	3639
647	5081.36	7386.56	7432.04	3001.52	5959.58	3765.54
648	5196.44	7541.58	7391.72	3281.02	5958.63	4059.1
649	5230.4	7930.72	7685.24	3442.72	6489.49	3997.04
650	5223.12	7808.79	7805.74	3196.81	5975.37	3869.88
651	5179.61	7571.53	7699.72	3013.55	5991.5	3940.41
652	5154.57	7598.04	7561.27	3011.43	6141.36	3826.6
653	5181.44	7462.45	7489.83	3060.61	6072.56	3803.71
654	5088.79	7542.91	7417.83	3047.22	6127.73	3776.5
655	5164.93	9142.04	7517.99	3182.27	6162.16	4336.7
656	5299.07	8708.99	7999.82	3476.9	7449.23	4296.38
657	5317.38	8430.3	8066.92	3320.84	6807.22	4047.59
658	5608.99	8101.98	8028.57	3120.96	6181.4	3891.77
659	5546.82	7703.15	8012.17	3061.9	5645.59	3865.75
660	5755.46	8258.7	7733.92	3183.85	5648.89	3743.81
661	5528.54	8510.32	7442.19	3104.31	5548.96	3802.79
662	5215.85	8921.83	7713.34	3243.59	5832.37	4134.98
663	5734.2	9435.21	8225.36	3250.09	6409.58	4331.1
664	5606.16	8766.95	8305.42	3210.13	6077.96	4091.04
665	5261.91	8409.4	8302.78	3208.85	6009.3	3919.02
666	5691.57	8524.24	8395.07	3224.22	5976.15	4003.27
667	7472.76	8028.05	7955.19	3153.52	5501.68	3705.86
668	6256.81	8154.83	7629.4	3049.74	5366.3	3765.79
669	5270.5	8450.5	7254.74	3187.46	5683.38	3973.14
670	5724.15	8906.7	8030.22	3422.91	6966.47	4699.98
671	5725.68	8496.9	8352.33	3497.11	6808.92	4715.75
672	5804.93	8233.81	8410.96	3365.82	6758.26	4156.33
673	5795.33	8068.9	8329.89	3452.65	6374.04	4140.7
674	5887.76	7940.63	8221.89	3371.99	6370.36	3955.27
675	5426.4	7652.2	7538.85	3257.29	6179.67	3887.93
676	5194.93	8227.87	7613.59	3471.3	6251.41	4249.96
677	5490.02	8698.3	8078.93	3552.6	6757.87	4518.3
678	5359.56	8080.73	8013.29	3514.12	6173.97	4027.08
679	5625.79	7688.34	8092.17	3370.1	6181.45	4011.49
680	5958.06	7721.45	8099.4	3351.8	6211.75	3974.11
681	6109.92	7915.77	8137.41	3322.51	6192.24	3885.06
682	5687.04	7691.59	7540.53	3224.22	5917.7	3740.67
683	5171.9	7750.86	7556.02	3269.41	6036.22	3882.93
684	5351.98	8365.32	7654.39	3445.05	6263.03	4557.18
685	6298.46	8579.82	8107.64	3411.33	7037.84	4562.71
686	6327.1	7995.56	8002.7	3401.17	6301.61	4413.88
687	6837.92	8350.21	8347.1	3263.69	6238.59	4379.54
688	7160.82	8227.24	8374.12	3147.54	5789.27	4043.28
689	5390.79	7765.36	7414.35	3065.51	5666.37	3969.68
690	5234	8404.57	7667.43	3128.29	5768.35	4098.01
691	5545.98	8779.26	8087.29	3410.87	6203.25	4231.44
692	5042.96	7978.06	7591.77	3353.99	5996.73	4019.23
693	5503.02	8311.53	8055.3	3388.57	6401.87	4245.05
694	5788.87	8116.15	8323.53	3379.9	6325.13	4137.15
695	5694.12	7892.82	8179.19	3245.51	6105.97	4117.48
696	5144.58	7420.98	7131.72	3121.78	5211.8	3736.97
697	5213.48	8629.62	7325	3285.48	5655.33	4334.76
698	5796.44	9313.37	7932.57	3433.81	6194.36	4494.6
699	6138.97	8943.08	8439.59	3521.22	6039.8	4457.37
700	5746.08	8290.87	8040.2	3357.44	5708.07	4079.69
701	5597.24	7916.4	8140.29	3393.2	5887.66	4141.96
702	5573.57	7569.62	7728.84	3228.1	5944.35	3870.3
703	5305.53	7442.84	7355.8	3180.8	5862.4	3813.19
704	5263.04	8347.66	7662.08	3103.41	6070.3	4215.38
705	5612.79	8989.74	8444.49	3332.66	6827.73	4275.5
706	5569.53	8238.17	8068.78	3458.05	6089.41	4037.59
707	5583.48	8038.26	8057.79	3154.75	5930.75	4184.63
708	5735.73	8002.36	7910.87	3282.85	6014.57	4001.73
709	6174.17	7685.48	7904.03	3217.13	5946.88	3901.2
710	5486.11	7432.21	7160.31	3130.03	5487.18	3922.17
711	4866.94	7213.99	6982.49	3159.99	5432.37	4200.16
712	4787.24	7823.1	7407.04	3333.63	6407.88	4323.45
713	5174.77	8477.23	8007.5	3494.32	6841.99	4392.99
714	5234.44	7820.32	7930.26	3269.74	5921.59	4059.13
715	5871.28	7545.26	7873.56	3356.94	5944.11	4048.27
716	5667.47	7539.23	7750.35	3263.37	5884.27	3839.99
717	5257.85	7321.68	7396.51	3127.02	5751.48	3905.42
718	5149.59	7749.24	7692.13	3241.63	6156.45	4198.78
719	5541.94	8257.22	7959.86	3512.07	6652.16	4343.31
720	5434.47	7795.43	8212.55	3405.55	6128.1	3938.48
721	5407.67	7719.55	8323	3266.86	6009.95	3910.16
722	5351.21	8051.45	8108.93	3172.96	5774.67	3996.4
723	5868.08	8567.42	8336.9	3068.41	6105.76	4109.92
724	5526.31	7513.71	7430.07	3086.54	5568.72	3901.76
725	5046.35	8042.11	7542.06	3335.62	5788.99	4243.05
726	5420.88	8219.77	8112.71	3363.32	6168.03	4224.52
727	5492.44	7823.87	7912.36	3444.91	5701.37	4269.58
728	5403.46	7730.05	7936.26	3428.72	5639.96	4012.4
729	5596.06	7645	7906.64	3311.76	5474.2	3891.2
730	5536.88	7307.88	7344.41	3045.93	5046.71	3714.04
731	5226.99	7346.26	6793	3284.81	5159.86	3785.98
732	5093.49	7330.44	6989.88	3277.97	5394.18	3862.26
733	4975.31	8098.43	7403.32	3349.77	5955.62	4215.13
734	5290.43	8281.88	7744.9	3391.96	6093.67	4129.2
735	5322.21	7715.36	7603.81	3422.41	5507.36	3799.61
736	5718.86	7860.94	8284.64	3324.92	5694.15	3882.8
737	5774.62	7861.66	8048.13	3247.7	5820.04	3857.32
738	5268.19	7679.28	7390.88	3164.19	5130.42	3726.97
739	5124.92	7958.19	7433.51	3089.4	5212.93	3985.3
740	5264.53	8168.89	8093.17	3403.6	5546.09	3963.18
741	5242.52	7866.84	8305.86	3245.55	5249.86	3850.88
742	5467.67	7844.44	8239.55	3398.89	5413.69	4068.85
743	5471.07	7775.06	8169.26	3435.18	5614.3	3960.37
744	5640	7575.18	7935.73	3459.54	5601.98	3853.2
745	5801.39	7487.57	7557.17	3248.73	5651.38	3919.6
746	5438.31	8487.6	7640.76	3248.29	5631.64	4158.44
747	5727.17	8557.52	8320.17	3516.28	6103.36	4384.97
748	5751.97	7892.91	8123.32	3368.62	5256.34	4128.26
749	5497.84	7602.39	7869.53	3058.77	4642.3	3939.58
750	5774.89	7630.22	7743.26	3213.05	4822.64	3866.72
751	5778.69	7601.23	8032.35	3277.22	5090.72	3858.06
752	5447.94	7178.88	7609.11	3187.97	5070.24	4087.21
753	5007.05	7398.52	7404.68	3254.71	5190.54	3954.17
754	4866.7	8504.81	7745.28	3332.16	5635.75	4388.12
755	5445.59	8120.43	8020.76	3357.44	5859.43	4331.49
756	5396.45	7706.69	8037.08	3357.12	5366.07	4093.86
757	5542.96	8045.33	8234.09	3271.44	5074.88	4168.06
758	5761.94	8194.12	7953.43	3437.49	5344.39	3922.86
759	5198.79	7469.75	7186.37	3271.28	5137.41	4037.85
760	5307.11	7745.22	7389.79	3323.03	5112.36	4197
761	5607.87	8124.62	7628.62	3478.13	5201.28	4223.97
762	5676.74	7885.14	7803.11	3411.94	5328.11	4223.27
763	5515.6	7424.8	7789.12	3310.63	5320.11	4125.59
764	5596.77	7685.89	7819.49	3410.71	5392.44	3996.19
765	6028.27	7942.69	7867.41	3234.62	5235.08	3906.82
766	5367.09	7216.77	6910.01	3072.85	4618.37	3772.17
767	5010.31	7757.62	7257.21	3293.55	5126.74	4111.06
768	5508.06	8264.02	7855.2	3505.24	5578.99	4195.2
769	5388.19	8158.35	8067.07	3557.29	5435.81	4062.64
770	5552.4	7760.79	8149.15	3265.81	5270.42	3948.97
771	5557.21	7624.47	8086.17	3513.3	5510.52	3930.9
772	5787.4	7668.73	7752.93	3454.81	5261.15	4399.43
773	5418.41	7374.96	7158.43	3206.45	5253.75	4187.96
774	5293.32	8134.34	7392.83	3332.47	5372.55	4359.94
775	5420.58	8116.72	8138.59	3349.59	5514.48	4359.36
776	5383.81	7811.11	8125.49	3249.93	5370.71	4021.48
777	5711.99	8231.05	8194.2	3361.38	5277.66	4145.8
778	5444.63	7953.24	8232.56	3372.53	5401.76	3898.67
779	5638.38	7923.63	7837.44	3349.09	5149.55	3808.3
780	5259.35	7722.77	7284.17	3072.81	5190.78	3920.25
781	5169.17	7862.17	6933.76	3096.71	5378.82	4116.17
782	5343.1	8488.13	7759.7	3239.6	5421.06	4277.29
783	5042.26	7865.53	7276.11	3009.01	4834.23	4127.17
784	4525.83	8168.78	6671.5	2913.65	4300.72	3542.11
785	4497.92	9257.39	6969.43	2885.43	4331.15	3829.65
786	5531.52	8471.09	7224.23	2908.08	4678.87	4057.96
787	5282.95	7767.63	7144.47	3117.15	5050.42	4210.68
788	4947.36	7815.3	7139.42	3142.43	5342.26	4186.03
789	5023.35	7743.05	7612.08	3117.77	5371.34	4568.79
790	5030.04	7934.95	7259.13	3317.01	5378.73	4532.99
791	4327.28	7918.74	6289.13	3485.47	3846.25	4949.98
792	3427.08	5339.04	4365.02	3082.74	3242.34	4164.97
793	4285.91	6973.7	6112.32	3107.98	4921.79	4245.29
794	4627.55	7522.49	6580.65	3289.64	5155.63	4182.49
795	5476.95	8422.4	6800.58	3465.09	5373.78	4428.87
796	5400.15	8154.47	7282.91	3704.42	6594.65	4546.05
797	5502.58	7884.09	7541.86	3592.76	6131.92	4196.47
798	5424.29	8141.63	7583.1	3599.31	5888.01	4163.04
799	5953.6	7974.83	7863.42	3485.42	6106.12	3981.45
800	5874.66	8363.19	8017.22	3470.59	5423.82	3877.85
801	5749.82	7638.81	7304.83	3347.83	4861.43	3767.31
802	5145.38	7505.3	7236.42	3422.42	4775.98	3867.52
803	5175.27	8022.92	7756.65	3588.94	5087.76	4241.47
804	5483.94	8042.49	7934.83	3383.93	5656.73	4149.51
805	5371.89	7845.25	7958.35	3472.24	5317.38	4153.61
806	5725.72	7960.95	8098.59	3564.81	5065.06	3882.75
807	5843.43	7642.8	7724.91	3472.1	5078.04	3710.07
808	5569.36	7830.68	7524.66	3316.16	4943.77	3953.93
809	5466.67	8428.76	8358.57	3401.4	5347.09	4355.4
810	5857.37	8613.38	8337.38	3660.02	5857.37	4345.36
811	5539.8	8029.41	8361.91	3426.65	5597.5	4149.35
812	5990.51	8236.61	8235.26	3655.48	5583.59	3988.28
813	5808.56	8124.12	8408.98	3526.92	5659.34	4016.62
814	6311.9	7971	8028.02	3508.27	5573.32	3948.16
815	5659.92	7364.86	7511.97	3346.83	4888.89	3671.27
816	5227.68	8080.17	7517.92	3368.51	5158.96	4045.71
817	5521.32	8132.52	8124.48	3599.11	5588.35	4229.13
818	5555.23	8000.49	8187.4	3610.27	5355.68	4074.02
819	5541.47	7882.9	8075.07	3565.3	5308.42	3997.33
820	5655.4	8313.48	7982.42	3726.22	5444.23	3975.54
821	5829.93	8617.33	8204.43	3548.71	5587.13	3866.96
822	5551.54	8111.52	7981.51	3506.24	5106.56	4016.89
823	5405.32	8050.7	7645.27	3677.84	5091.81	4146.22
824	5955.69	8101.05	8257.68	3943.26	5475.28	4138.05
825	5688.3	7780.72	7846.6	3505.46	5358.93	3828.36
826	5874.12	7936.84	8096.54	3690.62	5286.31	3830.19
827	5929.82	8091.35	8173.53	3764.18	5513.4	3987.46
828	5775.84	8092.49	7915.35	3676.16	5422.92	3824.47
829	5347.41	7717.39	7571.99	3548.18	5271.31	3766.97
830	5228.26	8075.24	7376.68	3459.35	5419.94	4009.96
831	5946.6	8401.22	8073.85	3574.16	5642.13	4106.3
832	5725.51	7952.32	8009.32	3690.51	5233.44	3798.93
833	5485.92	7964.17	7703.98	3417.27	5184.51	4093.51
834	6002.88	8154.63	8215.03	3686.03	5530.38	4012.21
835	6508.42	8024.55	8353.86	3302.29	5054.2	3841.03
836	5691.92	7866.71	6970.99	3405.17	4589.32	3497.67
837	5492.64	8092.37	7469.49	3732.23	5448.6	4191.52
838	5821.07	8563.43	8162.21	3809.65	5445	4498.22
839	5591.09	7997.21	8267.29	3459.14	5033.21	4276.18
840	5732.55	8236.95	8361.54	3655.11	5215.99	4244.47
841	5873.11	7965.52	8359.55	3444.2	5238.92	4163.24
842	5790.61	8210.12	8259.9	3361.14	5123.5	3982.73
843	5696.36	7519.03	7684.35	3408.57	4987.47	3919.93
844	5898.21	8135.87	7706.77	3532.87	5394.08	4298.94
845	6194	8914.12	7992.4	3564.01	5642.33	4358.74
846	6092.28	8620.86	8486.89	3614.47	5327.93	4216.65
847	6066.72	8334.07	8477.52	3470.67	5488.73	4285.42
848	5913.94	8139.49	8221.61	3607.65	5446.28	3958.4
849	6051.79	8398.45	7942.46	3334.88	4991.43	3909.3
850	5640.93	8014.57	7534.21	3408.17	4949.9	4085.78
851	5727.44	8346.06	7529.48	3668.34	5220.86	4428.21
852	6329.87	8622.61	8030.55	3719.25	5335.16	4254.35
853	6451.23	7821.9	7756.15	3087.79	4611.46	3964.06
854	6035.61	8370.42	8247.19	3370.45	5247.73	4252.72
855	6348.36	7847.77	8062.9	3632.48	5371.79	4088.82
856	6565.45	8763.62	8441.29	3186.29	5659.23	4191.58
857	5564.95	7681.65	7495.26	3444.42	5033.86	3988.28
858	5552.08	8155.29	7784.48	3538.4	5535.74	4399.43
859	5916.02	8339.65	8420.48	3537.29	5758.21	4376.39
860	6230.48	8142.45	8330.67	3491.66	5508.78	4450.9
861	5998.21	8054.25	8338.75	3471.95	5405.5	4281.99
862	5922.54	8019.03	8550.8	3467.11	5397.43	4107.89
863	6073.36	8250.6	8568.04	3275.74	5496.45	4242.53
864	5697.99	8153.87	7818.92	3063.13	4955.22	4126.79
865	5261.03	8016.99	7884.69	3458.68	5490.7	4342.38
866	5913.26	8141.5	8236.64	3673.44	5816.82	4329.19
867	5879.93	7789.85	8428.69	3586.7	5703.43	4110.94
868	6046.59	7917.3	8408.35	3515	5768.81	3990.25
869	6176.73	7828.51	8266.79	3598.38	5779.25	4044.55
870	5943.92	7724.76	7704.02	3328.39	5371.04	4033.47
871	5529.54	7373.16	7497.55	3371.67	5449.67	3947.8
872	5900.64	8406.31	7925.8	3445.29	5910.71	4355.98
873	6033.73	8063.54	8146.44	3441.74	5985.8	4423.61
874	6385.31	7406.51	7615.53	3130.33	5046.8	4205.67
875	6065.41	8105.53	8219.47	3360.44	5258.48	4115.1
876	5900.01	7863.54	8587.8	3273.91	5095.28	4075.95
877	5880.42	7820.23	8422.1	3336.04	5033.2	3920.28
878	5692.73	7586.27	7869.09	3224.13	4973.57	4011.98
879	5427.98	7959.13	7725.73	3506.27	5289.23	4196.11
880	5936.32	8428.96	8647.1	3667.14	5462.8	4324.22
881	6721.69	8317.54	8410.64	3527.38	5098.31	4126.64
882	6688.74	8137.93	7926.54	3384.69	5165.02	3895.45
883	6507.81	7809.38	7964.2	3348.37	5236.43	3857.45
884	6349.2	7992.95	7799.95	3501.51	5269.99	3769.34
885	6405.67	8251.42	7545.01	3411.52	5325.96	4033.68
886	6196.94	8052.18	7349.19	3304.54	5558.31	4382.53
887	6898.83	8303.67	7882.35	3797.07	6209.99	4249.41
888	7299.92	7889.99	7837.18	3771.41	6094.71	4031.46
889	7120.03	7938.76	7832.43	3806.57	6272.06	4049.79
890	6399.56	7767.74	7693.96	3859.05	6184.95	3859.05
891	6118.39	7896.34	7671	3818.33	6115.64	3845.81
892	5375.52	7551.38	7391	3670.11	6046.45	3834.5
893	5365.87	7998.35	7464.44	3797.36	6463.05	3962.13
894	6161.23	8383.71	8034.5	4067.33	7357.74	4373.23
895	6007.68	8698.15	8584.19	3660.48	6810.93	4159.38
896	5975.57	8031.15	8160.93	3851.6	5964.4	3963.24
897	5468.84	7669.83	8132.46	3778.14	6399.71	3902.91
898	5833.24	8118.23	8182.54	3582.54	6116.18	3766.88
899	5346.28	7498.75	7517.91	3574.22	5847.11	3853.37
900	5039.7	7848.24	7539.61	3815.46	6069.75	4057.22
901	5616.76	8228.79	8075.55	3809.27	6850.94	4174.6
902	5674.84	8049.7	8282.05	3724.78	6304.91	3924.35
903	5639.78	7813.02	8000.78	3886.89	6020.9	3961.16
904	6057.53	8055.28	8390.57	3523.31	5461	3907.5
905	6333.29	8076.28	8743.78	3566.71	5534.6	3831.98
906	5786.69	8572.83	7713.74	3394.6	5238.1	3855.48
907	5953.67	8121.47	7495.25	3564.16	5378.01	4003.69
908	6445.85	7999.81	7980.18	3971.86	5849.79	4030.76
909	6664.31	7531.99	7740.93	3567.94	5419.38	3621.63
910	5674.96	7595	7287.63	3585.94	5492.67	3874.67
911	6516.53	7530.89	7721.42	3655.78	5949.04	3997.1
912	6835.48	7224.03	7282.25	3593.06	5604.85	3725.74
913	5506.24	6879.78	6780.62	3439.89	5683.12	3540.39
914	5020.34	7516.42	6683.05	3393.86	5911.42	3856.85
915	5116.03	7254.94	6762.6	3400.29	6256.69	3877.71
916	5129.23	7502.67	7043.59	3701.72	6233.92	3916.05
917	5320.05	9085.3	7464.81	3642.88	6667.45	4171.02
918	5627.52	9138.39	7835.84	3873.45	8332.5	4355.07
919	5712.13	8436.63	7783.69	4150.1	6683.87	3825.72
920	5144.1	7441.73	7089.28	3907.85	6033.29	3630.73
921	5259.14	7824.51	7499.75	3705.82	6485.18	3807.78
922	5535.09	8581.19	7886.88	3820.79	7374.11	4231
923	5535.5	8093.68	8074.89	3952.9	6944.67	4234.73
924	5637.69	7903.35	7917.64	3925.23	6372.42	3993.84
925	5534.85	7553.14	8097.57	3746.4	5975.86	3887.18
926	5788.72	7633.51	7770.92	3764.13	5853.04	3669.11
927	6116.74	7379.6	7324.57	3417.47	5559.39	3871.82
928	6671.22	8237.31	7464.05	3615.97	5723.22	4183.2
929	8260.09	8269.58	7764.86	3706.73	6020.04	4235.87
930	7219.33	7833.08	7838.73	3788.56	6080.92	4072.8
931	7140.61	7696.26	7901.12	3650.99	6307.14	3781.48
932	7165.5	7908.52	8026.99	3659.54	6289.37	4102.72
933	6652.7	8918.14	7839.64	3641.4	6091.47	3971.11
934	5980.86	8059.66	7114.49	3596.51	5776.69	3943.45
935	5688.7	8415.84	7592.07	3757.19	5994.09	4232.7
936	5831.33	8316.38	7996.41	3958.03	6441.67	4141.27
937	5743.61	7784.6	8146.64	3820.9	5846.02	4079.09
938	5655.55	8052.43	8035.42	3586.1	6059.52	4038.26
939	5835.29	8756.52	8171.99	3863.93	5944.18	4101.75
940	5855.96	8471.89	7960.08	3668.72	5561.41	3791.21
941	5328.39	7872.93	7513.27	3539.99	5654.07	3908.14
942	5132.11	8432.45	7536.3	3833.29	5692.69	4059.63
943	5817.09	8449.7	7801.08	3976.17	6077.35	4093.35
944	5403.02	7856.2	8151.04	3821.47	5968.36	4050.47
945	5702.6	8139.83	8172.73	3800.3	6137.41	4022
946	5617.37	7994.22	8295.13	3768.54	6051.36	4141.78
947	5552.05	8363.53	8050.98	3566.8	5714.11	3940.12
948	5257.07	7816.22	7240.2	3530.41	5565.4	3911.62
949	4949.68	7819.49	7211.75	3798.04	6082.71	4227.58
950	5322.29	8438.84	8070.28	4027.37	6653.92	4321.1
951	5406.67	8176.09	8035.22	3729.34	6103.75	4082.24
952	5550.19	8996.74	8135.46	3599.55	6099.82	3914.03
953	5828.07	8778.5	8197.55	3766.9	6015.06	4018.13
954	5724.2	7891.12	8071.22	3665.33	5791.91	4074.51
955	5353.5	7471.11	7384.33	3676.77	5986.12	4179.23
956	5506.85	8504.5	7548.62	3750.02	6095.09	4396.03
957	5645.54	8803.59	8165.03	3910.7	6586	4276.59
958	5668.81	8332.19	8346.26	3676.92	6088.31	3945.79
959	5924.38	7856.65	8119.08	3520.03	5792.43	4210.55
960	5612.3	8123.13	8317.67	3568.92	6036.37	3889.42
961	5682.02	7997.58	7884.5	3558.16	5942.68	3813.3
962	5370.04	7879.2	7358.3	3380.44	5857.37	3775.14
963	5115.88	8457.87	7678.87	3504.86	6480.71	4078.06
964	5361.75	9082.75	8494.1	3658.4	6832.04	4225.74
965	5375.45	7985.79	8422.46	3642.59	6373.15	3831.91
966	5427.9	8260.62	8173.75	3683.75	6082.13	3983.72
967	5564.48	7603.92	7859.54	3555.28	5996.01	3890.6
968	5526.87	8686.67	7519.82	3529.74	5964.96	3970.61
969	5320.68	8197.18	7348.08	3530.64	6506.04	3921.99
970	5302.37	8470.5	7444.28	3583.48	6439.78	4173.91
971	5479.09	8568.03	8128	3543.97	6671.66	4240.26
972	5611.14	8518.3	8010.37	3573.12	6105.29	3833.99
973	5555.45	8061.81	7933.62	3500.76	5991.55	3975.2
974	5327.12	8044.33	8066.53	3442.46	5723.05	3945.69
975	5320.85	7792.44	7853.11	3422.58	5688.61	3739.58
976	4963.71	7374.27	7309.68	3333.11	5495.05	3709.68
977	4865.55	7651.03	7245.28	3508.37	6229.73	4009.74
978	5140.1	8211.46	7997.04	3653.53	6662.6	4120.7
979	5136.83	7476.66	7905.7	3260.05	5663.17	3520.29
980	5376.52	8087.28	7987.55	3250.72	6085.52	3703.12
981	5579.96	7891.27	8118.98	3380.05	6312.04	3676.31
982	5542.31	8152.79	7688.76	3309.01	6093.19	3668.82
983	5002.58	7422.32	7023.08	3343.57	5763.31	3544.41
984	4955.36	7555.03	7266.04	3357.66	6389.62	3927.34
985	5205.43	7766.91	7883.34	3580.25	6894.89	4138.15
986	5117.02	7426.39	7939.72	3405.07	6374.62	4038.89
987	5125	7475.96	7820.98	3578.69	6709.09	3828.01
988	5423.09	7622.66	7914.29	3508.6	6720.34	4103.61
989	5783.59	8086.74	7928.28	3530.48	6053.24	4029.47
990	5220.01	7256.26	7291.19	3278.19	5892.72	3884.93
991	4827.45	7261.38	6838.78	3134.6	6155.27	3875.68
992	4862.91	7638.97	7026.89	3605.01	6634.09	4215.89
993	5872.12	7991.89	7719.8	3672.02	6740.24	4293.96
994	5571.61	7664.3	6934.54	3036.62	5356.28	3740.79
995	5415.17	7579.04	7507.28	3337.65	5800.75	3686.74
996	6093.76	7634	7484.7	3243.45	5818.81	3481.08
997	5878.65	7204.12	7044.96	3391.97	5710.58	3628.8
998	5487.7	7564.48	7119.37	3513.64	6336.59	4029.59
999	5696.58	7807.31	8003.15	3497.66	6545.22	3955.77
1000	5677.88	7702.51	7917.97	3479.91	6317.05	3711.02
1001	5645.36	7535.45	7878.8	3313.33	6000.03	3726.93
1002	5444.5	7454.99	7867.66	3314.83	6096.68	3718.5
1003	5708.93	7550.77	7661.48	3252.02	5863.26	3491.34
1004	5346.79	7054.01	6946.59	3031.64	5323.93	3429.3
1005	5205.24	7435.56	7273.5	3135.83	5821.75	3674.15
1006	5241.92	7230.64	7689.93	3286.76	6286.61	3824.72
1007	5591.09	7093.75	7818.63	3105.09	5988.99	3625.61
1008	5889.23	7155.63	7728.18	3163.57	5924.41	3504.43
1009	5692.13	7407.33	7690.63	3117.57	5915.24	3468.16
1010	5790.93	8688.64	7468.96	3153.36	5745.88	3425.9
1011	5016.8	7287.85	7118.23	2956.6	5634.04	3401.86
1012	5306.06	7666.38	7101.91	2934.1	5904.29	3698.76
1013	6543.27	8265.12	7747.13	2913.72	5958.13	3595.98
1014	9207.2	7731.52	7273.43	2903.64	5291.93	3614.64
1015	5668.13	7163.69	7137.52	2953.04	5537.26	3419.44
1016	5335.63	6984.97	7091.35	3021.16	5571.6	3555.45
1017	4880.86	7019.02	6664.92	2958.62	5651.98	3241.16
1018	4665.13	7027.86	6337.14	2905.7	5696.9	3517.62
1019	4980.96	7624.79	6908.38	3093.56	6373.79	3714.21
1020	5297.66	7803.01	7413.63	3303.15	7198.11	3880.67
1021	5354.22	7719.86	7471.42	3267.02	6673.27	3661.89
1022	5809	7515.13	7786.48	3218.94	6234.08	3617.23
1023	5619.53	7305.28	7506.43	3146.34	5998.97	3530.35
1024	5820.79	7265.76	7279.03	3274.68	6155.77	3501.32
1025	5440.23	6882.75	6925.63	3203.89	6006.47	3442.48
1026	4950.9	7121.64	6785.74	3162.01	5894.03	3641.24
1027	5240.68	7507.52	7295.98	3207.65	6159.22	3884.58
1028	5345.97	7252.15	7485.02	3231.31	5980.25	3673.76
1029	5326.95	7261.36	7476.65	3255.54	5889.12	3612.19
1030	5597.81	7474.6	7677.59	3246.66	6113.41	3565.8
1031	5862.69	7256.11	7437.3	3207.44	6040.65	3514.81
1032	5442.43	6997.71	6931.08	3063.71	5727.67	3518.63
1033	6325.25	7433.37	6700.85	2969.42	5356.75	3831.73
1034	6920.78	8481.38	7350.4	3165.16	6159.47	4102.31
1035	6664.84	7604.99	7470.1	3397.82	6453.31	3701.33
1036	6597.72	7712.04	7548.45	3242.03	6301.35	3671.18
1037	6245.42	7443.01	7710.09	3137.67	6330.89	3616.28
1038	6192.46	7367.74	7532.73	3306.21	6085.32	3494.77
1039	5425.32	7048.73	7071.22	3192.63	5729.97	3617.9
1040	5082.17	7553.15	7061.93	3252.55	6110.33	3738.79
1041	5595	7884.66	7858.72	3435.01	6914.64	3728.61
1042	5565.83	7580.25	7981.75	3473.18	6220.43	3855.12
1043	5481.9	7238.06	7442.75	3379.5	5762.8	3633.19
1044	5313.85	7135.62	7516.43	3305.52	5615.65	3438.31
1045	5532.17	7408.02	7388.95	3187.37	5803.68	3548.62
1046	5430.31	7549.27	7023.18	3122.91	5421.34	3632.17
1047	4988.64	7526.6	6933.13	3328.09	5807.87	3672.54
1048	5196.22	7697.2	7529.69	3588.61	6428.09	3764.26
1049	5598.96	7743.13	7645.06	3296.45	5857.4	3633.55
1050	5894.29	7280.12	7442.04	3142.75	5684.11	3667.72
1051	5950.77	7300.26	7561.42	3128.83	5794.28	3454.01
1052	5776.63	6925.28	7600.26	3088.55	5659.29	3495.47
1053	5104.68	6697.04	6717.77	2844.69	5313.05	3420.05
1054	4765.79	6697.59	6333.66	2894.14	5281.62	3294.77
1055	4449.16	6786.49	6525.9	2987.82	5454.45	3515.02
1056	4664.05	6776.41	6853.64	2965.93	5703.18	3575.77
1057	4672.28	7678.14	7084.42	3180.82	6184.77	3846.24
1058	5140.49	7767	7510.53	3251.96	7441.6	3801.39
1059	5126.91	7424.35	7402.4	3232.93	6206.65	3437.8
1060	5009.42	6917.92	7015.61	3073.73	5569.38	3524.92
1061	4960.32	7410.33	7132.17	3233.94	5776.34	3690.09
1062	5177.69	8126.58	7649.28	3250.84	6634.49	3774.83
1063	5269.55	7550.02	7755.09	3288.64	6142.44	3705.22
1064	5505.68	8281.13	7632.74	3122.76	5669.07	3516.32
1065	5488.18	7403.14	7467.31	3044.58	5465.78	3548.78
1066	5745.34	8123.55	7674.32	3093.65	5792.14	3338.02
1067	5161.76	7008.46	6769.92	3042.31	4923.22	3248.58
1068	4881.87	7216.59	6762.35	3063.02	5539.99	3554.24
1069	5950.56	7952.1	7589.11	3266.9	6190.18	3622.75
1070	7123.52	8002.15	7987.63	3040.49	5841.34	3386.96
1071	10695.4	7955.8	7751.01	2900.23	5195.11	3347.96
1072	7798.54	7053	7124.17	2522.25	5306.4	3841.78
1073	5616.8	7339.62	7460.13	2943.2	5415.62	3534.5
1074	4972.76	6803.48	6517.03	2935.88	4867.7	3482.03
1075	4551.44	6646.26	6791.17	3017.53	5169.53	3545.92
1076	4728.92	7082.49	7020.98	3118.23	5954.44	3765.53
1077	5068.96	7312.72	7427.81	3121.44	6336.95	3759.94
1078	5273.49	7341.28	7770.39	3110.78	5607.68	3542.92
1079	5343.6	7021.14	7862.98	3076.86	5488.85	3450.22
1080	5649.08	6931.03	7379	3199.73	5451.93	3303.98
1081	5228.75	7208.8	6937.74	2963.53	5311.38	3339.38
1082	4964.01	7518.21	7151.37	3076.16	5569.88	3554.22
1083	5394.71	7737.39	7729.21	3407.72	6251.24	3619.3
1084	5254.75	7161.13	7416.16	3339.88	5726.57	3429.14
1085	5075.24	7106.43	7192.47	3353.36	5442.27	3308.71
1086	5140.74	7026.51	7559.98	3213.25	5438.5	3354.23
1087	5335.71	6960.94	7391.72	3190.85	5337.96	3305.58
1088	5134.61	6893.4	6843.24	3008.36	5304.71	3315.85
1089	4973.69	7337.21	6962.53	3177.95	5329.48	3476.02
1090	5238.26	8751.15	7615.81	3279.5	6019.14	3541.25
1091	5247.07	7343.13	7439.87	3281.14	5387.57	3481.54
1092	5136.35	7104.89	7801.91	3328.67	5272.04	3349.46
1093	5209.82	7094.45	8061.68	3229.87	5682.06	3499.57
1094	5299.19	6925.58	7676.64	3141.37	5619.54	3302.08
1095	4983.9	6589.5	6906.83	2977.41	5345.01	3167.41
1096	4976.91	7110.67	6635.56	3002.76	5311.06	3406.92
1097	5367.59	7238.34	7287.85	3104.64	4918.11	3325.99
1098	4657.64	6563.83	6639.67	3066.71	4254.65	3230.28
1099	5137.27	6968.64	7266.49	3127.97	5248.35	3409.12
1100	5095.82	7121.87	7698.2	3124.24	5257.23	3358.93
1101	5107.79	6752.46	7399.55	3250.41	5364.42	3215.46
1102	5048.3	6495.96	6946.88	3053.85	5088.17	3272.19
1103	4612.79	7041.69	7108.42	3183.07	5524.2	3422.57
1104	5171.39	7402.16	7829.21	3320.85	6246.17	3687.71
1105	5136.07	7281.61	7833.1	3081.64	5715.37	3337.72
1106	4898.95	8232.73	7856.11	3014.88	5373.04	3276.06
1107	5031.46	7015.69	7544.75	3163.61	4886.73	3311.28
1108	5495.62	6896.47	7292.89	3087.39	4674.1	3110.13
1109	5045.63	6695.49	6883.72	2836.85	4767.13	3128.79
1110	4724.7	7276.44	6588.67	3008.44	4964.83	3402.62
1111	5035.71	7651.67	7433.02	3201.62	5444.7	3532.51
1112	4944.51	7629.77	7457.94	3169.24	4938.41	3329.89
1113	4810.7	6908.79	7124.81	3040.1	4680.5	3153.54
1114	4981.64	6708.94	7015.35	2930.91	4627.17	3078.1
1115	5281.74	6535.19	6860.98	2898.66	4544.89	3073.23
1116	4984.43	6220.49	6421.28	2878.61	4568.16	3123.47
1117	4577.32	6658.54	6565.8	2880.71	4507.04	3377.59
1118	4572.83	6866.54	6525.32	3115.76	4808.22	3338.38
1119	5059.23	7138.44	7113.39	3377.83	5611.35	3401.88
1120	5181.74	7016.69	7036.63	3388.67	4971.32	3467.46
1121	5110.14	6626.44	6825.88	3227.03	4743.34	3200.98
1122	5643.85	6875.89	7043.65	3430.32	5041.45	3270.19
1123	5294.93	6637.41	6706.98	3169.78	4592.7	3255.66
1124	4898.81	6901.5	6323.88	3228.9	4723.92	3480.73
1125	5119.31	7411.26	7177.69	3342.48	5169.43	3550.45
1126	5200.19	6725.42	6757.26	3190.16	4533.6	3470.56
1127	4970.43	6474.6	6969.35	3114.86	4684.73	3129.79
1128	5081.15	7101.44	7253.6	3162.96	4833.77	3337.7
1129	5073.55	6589.1	6929.51	3073.53	4656.18	3057.75
1130	4878.78	6371.66	6516.47	2971.47	4269.05	3139.15
1131	4537.22	6604.53	6504.35	3005.46	4733.84	3338.78
1132	4818.15	7078.45	6959.23	3087.95	4808.3	3360.88
1133	4896.1	6764.72	7114.23	3036.27	4577.83	3328.18
1134	4984.53	6826.22	7213.04	3028.29	4767.5	3281.49
1135	4893.15	6915.42	7179.83	2961.81	4806.41	3277.43
1136	5098.05	7410.69	7138.08	2819.62	4738.94	3300.46
1137	4705.3	6401.81	6490.84	2939.12	4620.14	3128.8
1138	4438.6	6664.47	6569.53	3014.52	4948.07	3495.79
1139	4756.5	7256.47	7076.57	3118.85	5146.6	3485.49
1140	5154.17	6876.29	7244.44	3037.53	4662.28	3288.04
1141	5443.51	6842.95	7084.97	3294.93	4437.58	3354.97
1142	5038.27	6647.39	6807.04	2958.91	4359.99	3200.81
1143	5667.96	6338.77	6638.23	2868.45	4129.31	2987.65
1144	4989.18	6188.6	6315.31	2737.38	4133.15	3055.61
1145	4280.28	6396.65	6198.06	2729.83	4310.12	3301.35
1146	4766.25	7009.95	6704.04	2945.81	4705.06	3580.7
1147	4631.27	6364.17	6965.31	2827.84	4339.9	3213.27
1148	4272.85	6356.04	6408.79	2709.49	4533.73	3192.89
1149	4158.16	6669.24	6084.25	2499.92	3875.43	2889.6
1150	3856.25	6810.54	6265.31	2505.74	3936.48	3003.6
1151	4412.23	6928.32	6609.78	2664.27	4402.15	3342.69
1152	4262.08	6668.51	6697.14	2804.21	4631.24	3436.91
1153	4562	6829.06	7019.31	2862.71	4482.32	3424.49
1154	4271.18	6424.33	6608.94	2861.5	4535.06	3482.56
1155	4446	6801.18	6632.68	2954.64	4510.88	3557.96
1156	3927.75	7085.2	5774.14	3016.62	3232.15	3832.05
1157	3261.4	4631.55	4220.08	2718.39	2744.53	3311.99
1158	3886.57	5695.33	5615.45	2839.78	4388.95	3504.01
1159	4312.47	6537.54	6060.67	3021.48	4590.73	3455.09
1160	4625.07	6779.26	6071	3065.37	5160.77	3584
1161	4698.92	6799.94	6437.11	3045.11	5381.45	3660.13
1162	4745.01	6660.48	6518.63	3046.54	5119.83	3327.42
1163	4822.27	6383.47	6512.78	2984.64	5166.18	3251.71
1164	4924.36	6411.73	6637.47	3016.77	5144.24	3206.35
1165	4433.08	5977.9	6280.43	2853.28	4413.23	3083.96
1166	4389.88	6300.79	6315.69	2943.66	4410.36	3296.6
1167	4332.57	6848.75	6529.21	3033.87	4669.97	3597.09
1168	4816.42	7109.27	6897.77	3152.31	5598.97	3407.07
1169	5125.95	6476.32	6802.43	2787.88	4636.78	3225.51
1170	5015	6482.95	6859.27	3014.5	4687.81	3263.09
1171	5129.19	6446.55	6722.06	3017.87	4719.37	3177.85
1172	4936.53	6283.65	6578.79	2869.58	4312.16	3243.62
1173	4486.53	6836.79	6400.26	3069.93	4537.66	3522.56
1174	4856.03	7019.4	7159.01	3249.07	5334.1	3485.09
1175	4886.9	6776.9	7008.07	3247.87	5213.88	3352
1176	4877.5	6634.08	6960.1	3182.18	5063.24	3100.18
1177	4950.87	6697.07	7205.56	2927.75	5079.96	3166.23
1178	4759.64	6485.34	6960.69	3013.63	4699.71	3165.98
1179	4576.39	6068.43	6370.31	2989.19	4340	2966.67
1180	4437.78	6590.67	6288.33	3141.36	4602.52	3222.79
1181	4844.77	6864.66	6943.87	3139.74	5168.55	3476.39
1182	4686.21	6579.19	7131.94	2854.2	4805.09	3381.55
1183	4696.57	6324.61	7038.88	3124.4	4799.32	3205.2
1184	4724.17	6782.73	7212.47	2990.17	4950.56	3278.67
1185	5296.44	6689.91	7271.41	3047.27	4981.69	3493.26
1186	4907.68	6361.22	6925.16	2869.35	4738.9	3161.25
1187	4839.46	6961.37	6794.82	3063.83	4952.38	3535.26
1188	6123.41	7408.93	6993.61	2956.23	4881.21	3479.85
1189	5577.42	7118.23	7158.06	2771.71	4734.15	3341.98
1190	4750.85	6552.69	6938.94	2814.78	4514.27	3296.62
1191	4990.96	6737.59	7214.49	2898.4	4771	3351.3
1192	5253.54	6705.88	7157.78	2943.11	4752.81	3222.56
1193	5001.34	6532.04	6755.35	2791.86	4450.44	3170.6
1194	4799.46	6821.18	6797.5	2952.06	4700.93	3321.54
1195	5238.24	7182.66	7438.09	3184.92	5389.72	3707.66
1196	5306.86	7088.06	7502.08	3172.2	5360.47	3571.33
1197	5314.53	7034.98	7450.89	2909.35	5088.32	3424.67
1198	5200.51	7028	6929.93	2761.98	4697.9	3202.34
1199	5399.23	6935.4	7191.94	2871.14	4749.35	3270.53
1200	5071.82	6458.49	6657.01	2650.74	4253.44	3084.74
1201	5166.59	6564.61	6375.11	2535.03	4071.6	3064.2
1202	5227.95	7732.26	7556.42	2809.58	5064.94	3522.84
1203	5096.74	7178.75	7558.78	2876.81	4894.46	3388.63
1204	5233.93	6915.35	7433.1	2824.58	4793.07	3293.12
1205	4745.65	6773.37	7250.83	2881.75	4704.7	3239.35
1206	5179.56	6767.26	7335.71	2920.33	4534.07	3391.96
1207	4683.24	6367.51	6671.44	2783.89	4478.26	3166.59
1208	4375.26	6698.93	6727.77	3043.74	4818.46	3341.77
1209	4751.04	7111	7263.66	3073.68	5197.36	3402.35
1210	5105.64	6819	7386.99	3276.38	5183.94	3439.26
1211	5255.45	6876.01	7273.74	3144.39	4997.86	3199.66
1212	5356.42	7082.69	7408.51	3377.94	5386.85	3353.41
1213	5705.77	7571.66	7293.38	3019.05	5260.32	3390.43
1214	5334.74	7025.42	7049.93	2946.21	4788.81	3319.63
1215	6592.76	7188.66	6941.06	2973.02	4695.12	3584.63
1216	5551.82	7420.86	7245.3	3140.6	5094.99	3691.52
1217	5369.39	7282.38	7510.74	3126.89	4996.81	3532.52
1218	4905.37	6901.26	7314.41	3000.63	4592.11	3209.15
1219	5420.05	7385.93	7605.03	2999.81	5159.55	3512.73
1220	5524.81	7222.78	7521.34	3166.12	5078.52	3322.07
1221	5250.21	7360.55	7389.88	3035.13	4787.29	3341.99
1222	5207.04	7596.9	7532.81	3114.25	4961.85	3721.64
1223	5448.23	7396.35	7737.17	3062.47	5247.68	3615.69
1224	5706.09	7340.2	7523.35	2998.71	4648.95	3445.67
1225	5366.78	7193.36	7496.84	2856.67	4835.46	3396.6
1226	5289.21	6780.24	7617.79	2947.97	4835.38	3335.58
1227	5267.94	6993.38	7402.09	3078.63	4956.72	3271.65
1228	4804.17	6596.37	6873.11	2954.15	4851.55	3250.8
1229	4917.49	6558.76	6725.06	3165.96	4890.38	3264.47
1230	5385.25	7384.48	7470.63	3143.68	5469.5	3590.48
1231	5166.84	6945.07	7344.94	3158.55	5190.53	3437.98
1232	5152.17	6716.92	7516.58	3046.95	4879.54	3299.42
1233	5348.85	6850.3	7381.24	3059.65	4977.58	3362.63
1234	5580.32	6809.17	7285.5	3062.97	4804.72	3270.82
1235	5442.58	6387.43	6655.54	2946.41	5067.23	3222.84
1236	5065.37	6413.56	6621.87	2853.28	4728.1	3342.05
1237	4821.58	6647.09	6916.88	3012.04	5097.58	3454.89
1238	5293.92	7533.58	7635.63	3074.66	5805.12	3994.1
1239	5341.97	7888.71	7959.83	2958.73	5173.85	3663.54
1240	5592	7775.5	7842.35	2888.15	4963.24	3556.66
1241	5282.52	6956.11	7449.13	2918.7	4687.31	3348.08
1242	5052.15	6210.41	6782.96	2889.07	4679.51	3332.73
1243	4913.32	6520.02	6839.5	2953.25	4771.8	3570.16
1244	5162.73	6930.7	7480.48	3027.95	4978.07	3677.16
1245	5208.73	6757.56	7163.76	2961.44	4576.32	3337.09
1246	5998.37	7144.09	7277.04	2902.21	4788.53	3465.29
1247	6189.13	6793.62	6891.97	2860.89	4708.8	3264.35
1248	6367.26	6748.69	7358.08	2831.63	5194.68	3341.94
1249	5582.38	6351.93	6652.07	2944.27	4906.12	3291.81
1250	5374.97	6682.74	6560.57	3100.64	5052.54	3531.5
1251	6526.39	7559.58	7315.58	3080.02	5806.7	3560.05
1252	6900.79	6965.44	7103.01	3315.84	5696.54	3321.85
1253	7424.27	7756.88	7725.06	3085.98	5696.91	3407.01
1254	6797.71	7313.65	7827.37	3128.28	5715.41	3341.03
1255	6281.77	6860.28	7921.53	3254.81	6213.03	3274.12
1256	5309.53	6393.28	7191.53	3155.85	5555.7	3149.3
1257	5188.76	7013.04	7387.87	3124.76	5813.02	3370.72
1258	6006.09	8467.28	8221.82	3146.29	6811.34	3577.13
1259	5528.07	7182.55	8033.67	3373.38	6258.68	3343.82
1260	5631.5	7077.25	7783.55	3202.82	5960.9	3235.98
1261	5716.73	7275.7	8040.68	3130.92	5782.39	3210.32
1262	5856.11	7017.85	8052.93	3091.24	5550.72	3365.56
1263	5194.14	6200.87	7074.32	2863.98	4863.1	3194.3
1264	4894.16	6764.04	6789.5	3105.46	5414.26	3490.03
1265	5228.68	7374.09	7435.5	3554.01	6564.17	3530.62
1266	5479.79	7213.97	8021.65	3240.04	6426.49	3522.72
1267	5258.74	6940.82	7775.25	3403.14	6110.07	3275.96
1268	5562.22	7963.56	8213.5	3157.14	6053.11	3454.22
1269	5570.14	7303.16	7987.6	3129.6	5801.88	3338.24
1270	4950.55	6309.95	6890.06	3028.48	5215.16	3258.93
1271	4756.41	6654.08	6646.62	3203.52	5331.95	3304.64
1272	5310.48	7261.39	7519.15	3357.41	6420.23	3413.73
1273	5414.83	7475.43	7715.81	3127.15	6186.26	3306.88
1274	5331.81	7246.44	7398.1	3076.87	5759.42	3227.05
1275	4651.96	6417.19	6780.4	2932.12	5361.44	3225.54
1276	5182.09	6521.17	6845.9	3114.7	5692.49	3205.03
1277	4593.1	5948.01	6308.64	3050.75	4995.84	3051.43
1278	4225.79	5844.33	6091.5	3000.13	5407.86	3025.32
1279	4010.37	5916.28	6136.59	3115.55	6064.51	3184.91
1280	3971.99	6191.93	6511.78	3162.51	6492.08	3433.47
1281	4388.87	6972.63	6529.6	3340.47	6918.32	3490.59
1282	5016.86	7394.44	7236.16	3400.8	9595	3650.01
1283	5036.05	7378.14	7522.03	3241.74	7339.67	3444.75
1284	4673.83	6384.26	7009.06	3192.81	5713.59	3262.3
1285	4503.77	6766.41	7251.52	3200.29	5568.07	3182.46
1286	5189.25	7821.63	7544.76	3237.16	6841.39	3404.96
1287	5083.61	7885.3	7844.15	3242.77	6794.51	3398.7
1288	5250.74	7192.64	7604.89	3261.1	5897.32	3235.06
1289	5111.24	6850.4	7544.21	3312.89	5743.01	3267.25
1290	5144.57	6624.2	7519.54	3210.72	5842.96	3203.45
1291	4721.44	6174.52	6766.17	3127.93	5238.71	3107.77
1292	4401.51	6604.22	6844.76	3236.1	5634.9	3318.45
1293	4790.96	7188.14	7531.56	3407.76	6816.21	3563.87
1294	4925.03	6859.25	7536.95	3324.25	6530.14	3435.4
1295	5227.96	7440.5	7874.4	3176.99	6405.49	3324.45
1296	5065.4	7538.94	7999.62	3168.76	6250.71	3263.28
1297	5304.15	6541.25	7386.95	3326.19	6093.94	3203.18
1298	4982.91	6447.15	6882.16	3100.6	5835.3	3151.42
1299	4893.46	8093.05	7211.91	3143.85	5763.19	3589.17
1300	5285.33	9006.27	7877.48	3152.2	6454.27	3550.32
1301	5258.36	7462.52	7564.16	3125.22	5987.98	3493.51
1302	5256.9	7436.22	7655.54	3050.34	5679.49	3281.55
1303	5307.14	6800.06	7650.06	3135.06	5510.05	3199.21
1304	5255.18	6628.76	7279.96	3181.29	5640.21	3182
1305	5112.17	6541.25	6846.75	3110.36	5360.94	3172.55
1306	4649.5	6741.46	6777.02	3140.19	5383.47	3366.53
1307	5050.23	7298.87	7583.87	3370.23	6302.73	3565.91
1308	5018.22	7030.42	7398.76	3289.78	5769.22	3362.08
1309	5126.3	6853.79	7494.23	3275.51	5782.5	3707.73
1310	5008.58	6729.33	7570.07	3244.41	6098.78	3518.69
1311	5682.34	6542.91	7394.5	3129.64	5832.1	3204.86
1312	5346.97	6341.06	6646.16	2951.3	5613	3182.32
1313	4791.82	6643.56	6774.66	3163.39	5763.48	3450.69
1314	5225.03	7466.35	7634.92	3335.01	7067.18	3526.51
1315	5232.65	7208.53	7816.54	3243.23	6380.25	3396.48
1316	5231.47	6889.56	7541.45	3190.32	5842.31	3232.05
1317	5045.14	6891.29	7603.78	3155.02	6152.01	3194.87
1318	5365.51	6863.51	7470.9	3114.64	6068.25	3204.33
1319	4930.36	6430.22	6694.63	3074.8	5949.43	3036.25
1320	4821.02	7421.17	6922.56	3038.78	5953.71	3332.27
1321	5244.09	9085.19	7714.08	3217.63	6596.61	3420.81
1322	4841.85	7639.48	7446.13	3170.34	5947.3	3345.69
1323	4971.23	7522.84	8182.8	3266.45	6241.13	3285.21
1324	4921.43	6775.02	8083.16	3137.05	6406.36	3192.56
1325	5202.7	7700	8417.69	3168.66	6288.86	3154.41
1326	4984.45	6401.11	7274.14	2971.25	5414.94	3092.43
1327	4930.24	7005.55	7527.48	3045.44	5834.48	3361.86
1328	5032.42	7473.23	8151.49	3228.25	6844.09	3480.05
1329	5033.8	6936.7	8224.12	3151.44	6595.59	3414.8
1330	5130.85	7427.39	8095.93	3149.7	6140.66	3484.67
1331	5271.15	6639.69	7546.57	3133.6	5630.6	3074.61
1332	4738.7	5938.3	6742.06	3137.53	5024.62	2923.4
1333	4696.5	6604.56	7320.08	2859.99	5719.27	3012.91
1334	4624.66	6901.36	7250.35	2952.92	6028.55	3458.27
1335	4959.12	7229.07	7980.55	3161.62	7161	3308.55
1336	5608.51	6634.41	7811.43	2930.76	6342.58	3281.51
1337	5052	7051.74	6885.76	2908.95	5446.62	3456.21
1338	5198.24	7058.06	7363.71	3108.31	6057.86	3344.03
1339	5198.61	6766.37	7529.28	3054.52	6104.7	3314.13
1340	4877.69	6755.01	7127.27	2918.26	5668.84	3300.96
1341	4584	6738.22	6894.94	2908.43	5859.3	3565.99
1342	5174.74	7053.65	7697.14	3151.45	6815.77	3666.38
1343	5086.62	6803.63	7771.12	2964.07	6570.78	3513.99
1344	4867.95	6785.16	7619.13	2867.86	5688	3209.28
1345	4768.58	6651.53	7496.75	2950.03	5994.54	3192.65
1346	5275.43	6871.38	7660.1	3025.42	5946.51	3131.22
1347	4790.72	6125.54	6820.81	2890.37	5661.56	3080.05
1348	4680.09	6828.75	7017.51	2916.18	6028.35	3538.35
1349	5130.38	7459.99	7626.44	2977.29	6715	3722.95
1350	5212.64	7292.15	8102.05	3001.15	6258.77	3455.6
1351	5650.33	7050.43	7997.28	2954.03	6165.11	3334.14
1352	5500.39	6837.54	7973.66	3106.14	6056.32	3239.24
1353	5758.85	6820.41	7002.09	3007.16	5742.84	3277.95
1354	4802.18	6185.44	6678.97	2853.73	5614.15	3076.83
1355	4338.92	6121.25	6502.71	2944.05	6102.55	3173.19
1356	4440.17	6476.35	6676.63	3036.32	6735.21	3331.07
1357	4849.58	6684.32	7487.56	3081.11	7738.58	3482.73
1358	4744.5	6284.06	7420.93	2979.95	7002.26	3254.85
1359	4932.65	6128.68	7465.13	3010.07	7070.3	3222.4
1360	4859.37	5940.52	7277.04	3073.23	6637.27	3061.56
1361	4693.91	5849.37	6756.59	2873.34	6159.48	3129.05
1362	4494.11	6154.1	6685.25	3041.78	6424.34	3280.72
1363	4731.12	6641.21	7471.28	3201.31	6988.74	3364.38
1364	4839.34	6261.46	7410.81	3171.85	6517.1	3170.48
1365	5007.98	6345.01	7484.13	2941.73	6200.77	3175.86
1366	5098.31	6655.88	7528.15	2967.61	6012.73	3194.01
1367	5238.93	6407.56	7453.39	2819.35	5672.2	3055.87
1368	4854.44	6082.17	6756.29	2840.37	5587.78	3065.53
1369	4713.22	6440.52	6739.31	2995.53	6013.51	3337.27
1370	4944.82	6834.3	7441.28	3152.87	6799.37	3549.62
1371	4775.84	6725.1	7549.52	3156.62	6266	3336.46
1372	4857.82	6581.08	7627.27	3136.57	6132.61	3272.39
1373	4855.99	6489.35	7504.53	3003.39	6327.4	3229.86
1374	4770.7	6575.35	7315.38	3060.2	6005.18	3043.74
1375	4557.88	6082.49	6742.36	3023.29	5715.31	3120.4
1376	4435.46	6383.66	6697.67	3123.14	5995.07	3286.69
1377	4942.46	7114.14	7506.95	3202.48	6219.1	3448.32
1378	5024.02	6584.04	7410.08	2912.87	5765.22	3176.6
1379	5377.29	6454.8	7463.16	2966.83	5534.15	3202.43
1380	5328.64	6477.3	7322.37	2757.96	5237.3	3112.81
1381	4633.3	6152.98	6762.59	2722.84	5236.22	3088.87
1382	4465.67	6172.5	6685.72	2654.53	5528.04	3066.22
1383	4392.07	6657.35	6591.09	2857.6	5900.71	3423.42
1384	4675.85	6887.65	7096.35	2955.05	6793.55	3450.55
1385	4779.99	6615.48	7226.22	2952.34	6892.73	3381.3
1386	4839.33	6576.68	7313.64	3114.99	6392.6	3330.94
1387	4956.46	6550.52	7263.38	3094.75	6200.67	3415.66
1388	5025.19	6463.06	7294.91	3038.77	5880.43	3303.36
1389	4902.58	6142.49	6729.6	2926.29	5554.04	3077.55
1390	4580.98	6435.62	6786.73	3223.89	6133.76	3456.68
1391	4845.47	6858.23	7492.38	3321.71	6938.23	3602.98
1392	4894.4	6668.45	7555.82	3104.41	6353.02	3480.16
1393	5107.15	6676.34	7430.4	3137.71	6159.92	3418.49
1394	4955.58	6525.66	7396.05	3130.42	6144.01	3421.2
1395	5034.83	6354.89	7386.74	3085.5	5984.42	3392.44
1396	5020.84	6236.5	6817.96	2958.7	5449.42	3224.39
1397	4602.59	6493.24	6675.04	3030.73	5810.84	3475.14
1398	4915.75	6995.44	7523.36	3295.51	6836.74	3630.82
1399	5366.47	7240.38	7482.86	3097.17	6818.77	3651.22
1400	5394.96	7049.87	7479.46	3154.01	7175.54	3738.13
1401	5122.88	6861.13	7793.68	3073.31	6827.53	3491.59
1402	5516.26	6715.32	7655.47	2998.36	6632.25	3311.97
1403	5036.81	6110.71	7054.2	2952.22	6110.04	3211.05
1404	4714.46	6542.79	7316.51	3003.59	6131.67	3416.63
1405	5428.12	7040.53	7947.17	3278.47	7321.19	3586.65
1406	5627.06	6807.3	8030.82	3011.92	6468.23	3341.61
1407	5891.72	7190.47	7869.74	3051.01	6221.62	3325.81
1408	5239.97	6766.52	7716.48	3101.72	5982.65	3186.11
1409	5226.28	6603.37	7764.62	3086.86	5912.77	3228.94
1410	4909.07	6293.8	6983.88	2946.23	5580.82	3179.96
1411	4668.76	6778.59	6868.41	3030.95	5844.47	3462.7
1412	5060.18	7428.6	7797.04	3237.33	6653.73	3532.34
1413	5115.8	6848.3	7718.5	3071.72	6073.61	3490.68
1414	5115.44	6936.13	7732.14	3092.46	5769.12	3377.79
1415	5304.3	7453.63	8019.17	3190.15	5809.44	3360.74
1416	5601.28	6967.11	7658.91	3142.1	5736.5	3332.63
1417	4982.6	6344.47	6788.16	3058.91	5242.65	3056.98
1418	4603.97	6319.13	6596.35	2967.84	5493.94	3381.08
1419	4703.1	6986.28	7206.39	3199.44	6096.71	3582.36
1420	5281.66	7078.49	7759.23	3188.06	7036.58	3546.34
1421	5254.8	6792.75	7584.66	3059.26	6080.62	3270.04
1422	4874.91	6826.09	6945.15	2887.89	4989.11	3158.21
1423	5443.28	7006.5	7628.69	2967.35	5437.89	3220.13
1424	4950.34	6493.88	7089.89	2812.09	4845.93	3048.81
1425	4763.21	6692.34	6906.07	3100.32	5410.58	3227.57
1426	5204.67	7917.51	7877.27	3293.41	6415.95	3408.2
1427	5371.46	7370.62	7880.5	3188.65	6006.54	3348.64
1428	5247.27	6991.97	7593.97	3038.38	5647.51	3250.04
1429	5466.75	7523.46	7881.5	3007.25	5747.97	3245.05
1430	5574.37	6571.03	7373.74	2988.03	5371.89	3138.74
1431	5045.7	6331.41	7023.17	2959.41	5246.49	3226.27
1432	5011.05	6799.41	7091	3045.67	5441.46	3356.66
1433	5080.01	7408.43	7660.15	3215.22	6253.21	3317.96
1434	5055.51	6915.54	7807.17	3148.76	5928.46	3313.61
1435	5086.38	6747.05	7745.07	3163.75	5847.36	3177.22
1436	5145.36	6858.25	7936.83	3005.58	5770.96	3168.18
1437	5611.31	6608.02	7532.82	3084.91	5605.93	3174.97
1438	5264.72	7030.95	7102.2	2867.03	5164.7	3184.06
1439	4457.06	6451.63	6608.64	2866.5	4926.23	3234.5
1440	4483.17	6771.15	7070.22	3142.06	6017.55	3579.44
1441	5315.44	6971.03	8016.98	3206.28	6942.25	3586.91
1442	5154.82	6755.08	7789.7	3105.82	6156.78	3422.61
1443	5236.27	6839.64	8039.71	3156.4	5955.27	3359.03
1444	5347.25	6680.91	7851.51	3037.86	5593.83	3212.86
1445	4891.95	6225.89	7030.92	2921.93	5081.07	3212.55
1446	4701.2	6698.86	7020.15	3039.29	5377.54	3410.01
1447	5110.34	7073.94	7771.3	3210.66	6188.02	3364.71
1448	5065.14	6923.22	7942.81	3029.38	5709.56	3274.03
1449	5363.09	6881.38	7980.27	3039.17	5517.85	3279.76
1450	5549.06	7207.89	8034.36	3048.71	5655.72	3327.47
1451	5518.82	6749.12	7493.14	3105.25	5311.45	3119.16
1452	4973.88	6172.95	6808.38	3006.49	4961.28	3038.61
1453	4687.51	6762.04	6955.03	2986.26	5262.86	3345.02
1454	5136.14	7551.27	7943.25	3244.74	6315.99	3482.14
1455	5104.13	6990.75	7551.66	3020.02	5225.06	3140.31
1456	5275.71	6605.03	7344.57	2990.47	4757.84	3219.39
1457	6148.74	7004.83	7508.92	2871.8	4876.22	3245.06
1458	6961.11	6732.38	7243.94	2919.35	4960.09	3018.65
1459	5947.3	6725.08	6935.76	2665.59	4639.96	3053.85
1460	4793.23	6741.84	6662.07	2829.74	4828.36	3181.6
1461	5171.56	7215.07	7338.82	3028.56	5567.08	3406.04
1462	5129.86	6687.13	7818.92	3082.69	5188.27	3241.34
1463	4527.21	6249.96	6666.14	3027.51	4770.59	3203.91
1464	5020.82	6782.36	7347.01	3162.46	5471.76	3237.83
1465	5123.58	6600.58	7649.83	2966.74	5370.97	3246.99
1466	4858.52	6228.1	7042.5	2979.37	5063.86	3166.34
1467	4502.19	6480.95	6702.55	3085.54	5390.98	3328.75
1468	4941.86	7337.6	7831.78	3249.8	6322.88	3437.45
1469	5001.26	7046.21	7808.98	3091.96	5522.05	3269.19
1470	4912.58	6823.22	7847.52	3024.95	5451.35	3179.35
1471	4967.83	6558.94	7730.48	2967.56	5231.28	3098.96
1472	5369.22	6674.2	7704.28	2899.07	5344.23	3125.35
1473	4958.45	6265.04	7091.34	2917.23	5010.74	3072.81
1474	4637.21	6458.63	6869.45	3050.29	5253.74	3256
1475	4924.09	7165.83	7787.51	3108.42	5695.82	3374.95
1476	4865.54	6744.48	7638.13	3096	5156.82	3238.91
1477	5102.53	7023.53	7566.48	3071.24	5125.51	3219.61
1478	4911.83	6717.41	7697.01	3217.87	4971.58	3033.37
1479	5092.67	6519.33	7512.32	3042.49	5063.3	3121.71
1480	4846.55	6108.75	6837.06	2858.64	4955.8	3078.43
1481	4484.75	6391.18	6615.35	2981.35	5095.8	3423.49
1482	5055	7570.47	7879.87	3090.72	5672.49	3630.21
1483	4807.35	6688.25	7069.28	2801.06	4769.8	3462.55
1484	5456.58	6998.66	7635.92	3074.93	5372.89	3420.25
1485	5139.38	6866.18	7594.8	2952.83	5095.69	3323.19
1486	5176.48	6591.42	7579.39	3199.86	5049.8	3148.25
1487	4813.79	6137.66	6844.25	2890.23	4712.1	3111.2
1488	4645.49	6827.22	6843.96	2998.03	4773.79	3436.85
1489	4998.25	7378.03	7625.88	3176.31	5369.05	3384.92
1490	5201.85	6760.6	7685.12	2937.88	5002.74	3291.54
1491	5261.91	6872.69	7447.14	2950.52	4895.11	3237.1
1492	5118.31	6831.76	7721.84	2928.47	5049.59	3188.02
1493	5233.88	7114.62	7573.76	2793.07	5097.99	3117.64
1494	4736.4	6291.91	6869.91	2731.83	4508.38	3118.64
1495	4424.63	6780.55	6913.98	2847.62	4910.76	3459.15
1496	4919.9	7089.74	7715.35	3123.48	5726.38	3489.77
1497	5004.11	6956.2	8052.12	2870.37	5159.05	3319.82
1498	4865.05	6878.71	7925.73	2912.52	4774.7	3287.88
1499	5019.91	6683.5	7682.19	2837.77	4831.83	3241.09
1500	5246.99	6573.94	7388.09	2942.4	4734.19	3111.31
1501	4646.6	6312.06	6986.38	2783.95	4717.07	3066.48
1502	4474.32	6603.47	6806.45	2821.9	4861.66	3290.56
1503	4866.45	7822.37	7728.09	3002.73	5460.33	3460
1504	4944.05	7014.84	7917.96	2894.34	5190.23	3314.62
1505	4845.28	6711.34	7549.86	2875.2	4734.28	3087.69
1506	4886.97	6663.68	7557.42	2843.95	4616.63	3155.31
1507	5120.92	6620.55	7583.56	2862.18	4534.71	3075.03
1508	4674.44	6357.95	6874.18	2656.47	4482.1	3035.21
1509	4539.37	6488.95	6678.11	2777.67	4773.57	3307.21
1510	4873.69	6996.68	7599.28	2944.96	5486.2	3523.12
1511	4876.44	7019.45	7558.89	2771.68	5195.14	3403.72
1512	4843.43	6886.35	7364.55	2840.14	4881.08	3108.96
1513	4379.64	6370.93	6565.59	2803.28	4401.67	3058.66
1514	4271.33	6383.54	5967.57	2638.73	3538.22	2761.01
1515	4104.23	6335.69	5812.52	2319.98	3407.44	2737.49
1516	4492.59	6273.25	6419.3	2520.06	4081.34	3241.73
1517	4606.86	6485.11	7035.38	2794.31	4690.88	3418.5
1518	4575.36	6545.85	6984.65	2850.63	4566.47	3350.4
1519	4538.18	6212.79	7068.6	2775.74	4422.11	3418.23
1520	4606.96	6417.82	6816.05	2847.1	4339.25	3449.3
1521	4193.26	7590.74	6968.54	2892.66	3209.48	3936.12
1522	2994.91	4355.36	4505.29	2723.94	2503.61	3116.47
1523	3694.68	5580.91	6054.98	2765.31	4085.6	3362.09
1524	4318.03	6270.09	6861.74	2862.39	4741.45	3589.89
1525	4638.31	6558.7	7096.07	3124.29	5109.27	3542.86
1526	4585.34	6484.95	7172.12	3106.06	5261.71	3455.04
1527	4763.84	6493.94	7184.07	3050.97	5149.3	3324.77
1528	4894.23	6240.44	6956.33	2959.56	4814.21	3178.08
1529	4808.28	6302.46	6906.42	2871.76	4712.04	3149.99
1530	4517.27	6200.03	6958.57	2781.73	4430.5	3258.09
1531	4712.1	6808.59	7009.26	2971.79	4854.46	3404.58
1532	4885.68	6895.33	7330.98	3156.62	5955.73	3375.06
1533	5146.43	6805.49	7698.83	3027.27	5572.28	3303.33
1534	5371.84	6645.36	7540.67	3234.37	5118.41	3365.56
1535	5832.6	6523.38	7359.7	3099.96	4756.7	3349.71
1536	5832.18	6158.85	6983.7	2986.09	4400.65	3074.58
1537	5533.45	6458.11	6609.81	2767.84	4473.83	3275.9
1538	5462.15	7098.04	7396.84	3132.86	5566.34	3637.64
1539	5205.9	6579.73	7513.52	3159.56	5562.13	3379.58
1540	5268.58	6733.29	7811.79	3227.37	5407.54	3397.63
1541	5188.53	6497.65	7453.03	3182.5	5191.02	3166.31
1542	5453.93	6445.95	7458.54	3088.92	5080.44	3160.62
1543	4964.06	5956.28	6936.63	2963.6	4779.5	3180.2
1544	4725.29	6708.1	7045.86	2965.39	4916.92	3331.02
1545	5395.84	7176.93	7873.95	3243.24	5704.63	3360.3
1546	5207.94	6508.86	7543.21	3173.01	5096.96	3189.3
1547	5275.52	6201.82	7299.5	3086.68	5027.64	3167.33
1548	5543.35	6672.49	7722.59	3255.07	5086.31	3146.01
1549	5534.93	6534.86	7546.57	3188.13	5011.43	3070.42
1550	5574.58	6179.67	6988.81	2954.88	4563.16	3202.44
1551	4725.89	6178.71	6417.15	2860.68	4428.93	3134.88
1552	5381.29	6829.45	7465.34	3098.81	5333.13	3442.28
1553	5662.53	6513.6	7324.99	3198.17	5072.05	3368.14
1554	5654.97	6403.16	7490.79	3256.97	5091.01	3130.2
1555	5119.46	6137.8	7196.92	3086.74	4790.4	3102.6
1556	5410.84	6531.77	7480.8	3265.59	5035.61	3275.07
1557	5147.67	6129.03	6867.78	3078.03	4811.93	3095.85
1558	5089.95	6715.06	7122.75	3003.77	5106.42	3379.67
1559	5602.19	7062.19	7789.56	3329.14	5740.9	3409.57
1560	5690.31	6727.14	7796.67	3241.91	5335.06	3268.31
1561	5625.7	7109.89	7715.44	3046.16	5094.95	3228.42
1562	6291.73	6941.58	7602.88	3067.8	4864.23	3273.97
1563	5952.39	6566.52	6517.05	2673.34	4169.46	3036.45
1564	5385.45	6733.85	6853.73	2728.81	4375.17	3187.97
1565	5168.41	6777.99	6634.18	2931.01	4597.91	3373.08
1566	7021.14	7004.35	6638.08	2543.98	4362.76	3024.65
1567	5533.7	6959.98	7282.27	2761.14	4912.56	3257.71
1568	5189.94	6638.5	7530.41	3059.81	4999.36	3348.59
1569	5315.77	7043.65	8078.67	2940.69	5460.67	3363.83
1570	5408.07	6915.03	7689.27	2905.23	5067.97	3324.1
1571	4952.85	6427.29	7094.49	2837.8	4631.36	3234.33
1572	4821.69	6744.28	6949.27	2865.31	4880.82	3488.15
1573	5209.25	7229.22	7727.6	3167.03	5522.46	3608.3
1574	5795.57	6815.13	7515.41	3203.53	5157.01	3464.24
1575	5946.68	6775.78	7527.97	3126.87	5169.65	3503.57
1576	5806.63	6855.55	7720.42	3100.6	5315.41	3524.73
1577	5429	6739.83	7402.73	3298.27	5138.67	3316.96
1578	4846.14	6267.9	6863.34	2918.86	4806.04	3335.67
1579	4742.64	6553.64	7028.25	3045.55	5079.18	3483.92
1580	5307.93	7978.7	7679.75	3113.8	5795.38	3496.8
1581	5396.61	7429.16	7763.86	3023.27	5035.74	3496.11
1582	5311.56	6986.76	7690.61	2962.1	5008.94	3487.22
1583	5013.96	6560.19	7170.95	2811.17	4523.92	3209.03
1584	5268.72	6766.47	7340.56	2889.2	4865.36	3286.3
1585	4840.14	6312.71	6928.89	2822.01	4694.09	3191.36
1586	4887.01	6820.16	6983.17	2960.78	4960.17	3514.34
1587	5514.79	7377.24	7672.87	3045.59	5400.58	3552.4
1588	5367.3	6807.06	7557.29	3072.51	5191.57	3484.05
1589	5576.21	6715.79	7470.9	2984.86	4904.87	3315.11
1590	5507.61	6875.34	7597.13	3089.62	5144.88	3309.83
1591	32798.9	8675.47	5744.15	2063.53	3432.32	4611.12
1592	45762.1	20402.9	5316.22	1640.57	3373.58	9361.01
1593	28007.3	21664	6583.76	2236.18	3242.04	9199.13
1594	22436.3	19488.5	8456.36	2517.41	4009.87	12488.9
1595	19943.5	16749.3	8491.15	2861.31	4041.25	9649.84
1596	19577.9	15147.2	8469.09	3206.63	3968.67	7379.55
1597	14564.6	14436.7	8636.13	3357.35	3942.38	6525.61
1598	11826.5	13353.4	8335.71	3471.99	4170.29	5891.65
1599	9536.88	11082.8	7911.79	3557.3	4436.39	5070.46
1600	8514.11	10127.3	7898.87	3492.36	4339.49	4674.58
1601	8342.33	10431.4	8160.3	3604.02	4608.01	4641.86
1602	8425.6	9924.06	8519.13	3699.39	4907.97	4479.46
1603	9236.99	9149.72	8159.71	3573.13	4638.04	4119.59
1604	9360.7	8895.25	8358.63	3420.75	4519.43	4348.4
1605	8109.19	8621.56	8003.47	3405.69	4296.84	3852.56
1606	6919.13	7963.54	7663.63	3452.3	4274.75	3792.51
1607	6373.09	7737.19	7605.67	3568.83	4160.62	3686.15
1608	6741.17	8060.33	7900.69	3551.57	4628.79	3792.88
1609	6565.57	7721.08	7816.07	3527.14	4565.78	3735.24
1610	6377.8	7496.18	7720.99	3335	4518.87	3911.82
1611	7025.51	7534.1	7461.79	3386.37	4268.66	3643.4
1612	6851.24	7364.99	6987.25	3447.05	4264.24	3393.33
1613	6201.84	7065.12	6961.47	3426.43	4589.47	3450.02
1614	6236.32	7097.74	6986.63	3355.95	4431.66	3456.07
1615	6850.32	7088.7	7276.51	3452.25	4688.68	3512.45
1616	7508.36	6935.98	7104.11	3485.9	4920.8	3429.45
1617	8093.17	6999.56	7216.13	3585.33	5225.74	3264.67
1618	8889.02	6941.34	7174.68	3410.09	5699.07	3210.34
1619	11416.2	7475.1	7199.12	3271.14	5809.87	3280.5
1620	6559.61	6761.64	7082.02	3359.44	5385.88	3264
1621	5849.6	6637.68	6655.03	3484.78	5285.86	3184.12
1622	9546.85	7746.53	7193.38	3730.55	6017.55	3446.36
1623	10044.7	7037.64	7210.15	4167.25	5694.11	3382.51
1624	7257.39	6724.8	7317.36	3918.45	5815.43	3329.81
1625	6326.24	6781.94	7331.8	3836.54	5889.5	3129.12
1626	6078.79	6713.19	7220.31	3701.63	5747.34	3133.53
1627	5814.46	6249.38	7011.12	3431.37	5238.2	3131.41
1628	5360.14	6493.78	6782.97	3574.44	5321.78	3148.26
1629	5892.7	7229.96	7593.45	3609.85	6301.7	3357.91
1630	5988.76	7155.37	7552.67	3374.71	5689.96	3137.8
1631	5844.82	6833.21	7574.34	3515.85	5421.13	3143.61
1632	5741.62	6786.78	7513.23	3499.06	5656.67	3030.84
1633	5955.23	7080.42	7540.88	3447.98	5544.65	3150.12
1634	5359.4	6923.07	7123.39	3242.74	5144.17	3124.1
1635	4969.97	6680.48	6667.17	3380.48	5090.98	3115.46
1636	5398.74	7232.78	7383.3	3562.12	5942.69	3238.47
1637	5308.06	6847.51	7313.76	3467.21	5791.55	3191.32
1638	5509.75	6729.97	7792.32	3438.99	5880.75	3129.82
1639	5578.95	6619.8	7508.92	3341.51	5534.36	3012.75
1640	4847.78	5912.96	6697.93	3265.46	4910.87	2938.85
1641	4834.4	6039	6790.48	3221.09	5092.09	2981.28
1642	4697.56	6416.74	6703.86	3209.26	5331.59	3100.92
1643	5043.16	6410.87	6916.32	3195.09	6002.63	3151.19
1644	4480.91	5994.44	6469.42	3174.1	5087.55	3055.36
1645	4270.51	5817.55	6586.82	3260.85	5254	3000.98
1646	4327.25	6254.5	6558.37	3353	5727.16	3142.18
1647	5106.78	6657.72	7263.66	3546.27	7229.82	3301.72
1648	4915.84	6349.01	7199.25	3252.47	5840.34	3163.36
1649	4751.3	6641.34	7201.53	3201.12	5674.12	3147.04
1650	5271.14	7160.47	7493.16	3492.28	7206.77	3260.82
1651	5637.45	7418.67	7975.58	3250.78	6854.1	3147.32
1652	5673.63	8266.67	7911.26	3446.26	6426.78	3276.9
1653	5410.45	8486.19	7736.03	3451.8	6159.96	3171.06
1654	5449.2	7314.16	7490.83	3382.51	5790.68	3030.48
1655	4874.96	6252.44	6676.57	3104.19	5369.57	3042.53
1656	4695.66	6605.09	6749.65	3383.38	5571.9	3313.16
1657	5188.47	7486.86	7438.6	3491.15	6676.44	3405.28
1658	5275.46	6859.78	7300.37	3357	5945.7	3249.91
1659	4991.37	6524.9	7294.88	3360.79	5690	3192.39
1660	5367.41	6441.65	7225.31	3459.69	5977.34	3246.37
1661	5393.61	6206.74	7122.97	3396.22	5940.64	3026.38
1662	5007.74	6002.35	6556.27	3162.79	5842.87	3098.87
1663	4851.45	6819.38	6637.64	3207.18	5421.46	3299.49
1664	5155.09	7772.83	7578.65	3451.98	6121.67	3464.97
1665	5153.78	7174.56	7488.66	3351.88	5526.73	3179.29
1666	5355.32	6630.81	7183.59	3411.43	5484.82	3154.31
1667	5387.48	7099.6	7353.27	3369.56	5785.47	3212.53
1668	6095.86	7531.72	7383.98	3346.29	5653.27	3126.92
1669	5868.16	7586.59	6933.49	3199.65	5274.82	3046.59
1670	5537.35	8273.81	6937.51	3059.1	5328.85	3241.04
1671	5610.85	8002.38	7587.89	3325.67	5965.78	3435.06
1672	5362.37	6985.93	7383.1	3337.84	5543.83	3240.77
1673	5275.31	7139.19	7417.75	3431.24	5527.87	3391.63
1674	5397.73	7565.97	7820.62	3279.65	5883.18	3778.28
1675	5343.7	6671.17	7463.71	3244.73	5622.33	3530.37
1676	5048.14	6146.64	6693.47	3231.85	5508.27	3326.42
1677	4813.57	6597.35	6668.23	3259.43	5792.45	3426.38
1678	5232.72	6876.03	7748.76	3500.79	6637.84	3535.87
1679	5280.6	6734.69	7659.6	3472.19	5914.3	3385.42
1680	5282.32	6832.27	7670.24	3392.59	6063.02	3379.23
1681	5491	6358.4	7210.05	3407.86	5783.91	3289.43
1682	5469.83	6931.75	7219.97	3473.66	5878.16	3307.48
1683	5046.92	6941.01	6994.21	3401.96	5496.97	3219.82
1684	4903.31	7070.74	6839.39	3423.3	5649.62	3456.35
1685	5232.22	7439.15	7669.1	3591.68	6657.93	3499.7
1686	5143.73	6968.91	7577.52	3493.94	6003.64	3325.76
1687	5166.24	6846.99	7708.36	3410.7	5672.04	3310.99
1688	5459.95	7329.9	7959.41	3449.37	5895.76	3262.3
1689	5352.22	7058.34	7869.85	3513.42	5669.86	3219.91
1690	5175.04	6671.12	7243.36	3266.48	5464.44	3276.3
1691	4993.87	6817.29	7233.65	3322.31	5648.42	3306.39
1692	5468.45	7602.3	7991.32	3539.27	6779.78	3408.32
1693	5240.46	6737.53	7773.76	3484.32	6356.45	3284.57
1694	5423.43	6514.24	7666.34	3479.78	6640.73	3290.7
1695	5729.72	6629.53	7761.3	3384.62	6777.93	3309.75
1696	5837.28	6349.49	7459.74	3396.11	6445.53	3220.38
1697	5361.15	6153.97	6891.67	3106.86	5709.08	3223.06
1698	4916.4	6702.21	6827.41	3325.69	5690.46	3481.39
1699	5255.69	7334.58	7841.26	3594.95	6666.06	3608.83
1700	5183.22	6760.33	7564.18	3508.25	6366.22	3476.32
1701	5526.12	6472.68	7431.45	3489.26	6631.35	3365.17
1702	6867.48	6484.61	7477.04	3541.9	6424.49	3382.95
1703	5800.02	6439.18	7340.08	3562.25	5795.88	3323.25
1704	5140.35	6174.7	6787.67	3389.4	5593.77	3270.08
1705	4846.09	6586.5	6898.58	3304.75	6015.56	3529.44
1706	5149.88	7022.32	7824.7	3561.27	6595.24	3512.84
1707	5449.21	6683.09	7538.77	3596.58	5925.95	3436.46
1708	5339.26	6478.09	7796.44	3575.91	5901.39	3388.76
1709	4801.51	6619.38	7405.21	3470.05	5520.14	3207.22
1710	5070.97	6449.25	7408.8	3574.17	5943.22	3380.41
1711	4857.36	5791.52	6684.22	3335.2	5971.16	3262.65
1712	4905.2	6193.55	6609.61	3465.44	6098.09	3341.01
1713	5179.43	6739.52	7344.58	3697.73	6879.1	3474.27
1714	5228.82	6666.88	7462.37	3441.13	6480.93	3388
1715	5224.58	6405.16	7511.01	3411.68	6338.34	3259.35
1716	5183.26	6363.58	7370.58	3541.69	6361.44	3237.3
1717	5504.41	6104.25	7123.09	3566.69	5973.4	3116.81
1718	5276.79	5906.31	6525.8	3388.23	5705.78	3149.74
1719	4930.84	6031.55	6658.2	3358.91	5916.59	3295.74
1720	5356.84	6202.58	6567.1	3457.33	6010.87	3343.21
1721	7475.58	6940.96	7363.88	3292.04	6303.77	3419.2
1722	6372.84	6748.46	7335.71	3246.69	5744.25	3253
1723	5426.28	6420.69	7179.88	3394.51	5408.68	3196.61
1724	5145.41	6145.42	6844.56	3436.09	5284.95	3087.25
1725	4828.07	5742.57	6552.85	3276.78	5058.66	3268.93
1726	4696.67	6167.62	6395.51	3325.17	5288.51	3374.2
1727	5281.4	6555.52	7118.56	3465.09	5956.34	3463.01
1728	5152.73	6054.13	7136.98	3529.92	5712.52	3258.11
1729	5230.69	6055.81	7178.64	3447.2	5655.3	3223.9
1730	5219.61	6160.66	7304.51	3341.03	5588.74	3249.1
1731	5677.8	6074.94	7147.15	3306.23	5402.69	3108.01
1732	5878.81	6020.46	6821.73	3193.1	5085.29	2959.84
1733	5525.85	6263.04	6604.59	3362.87	5344.46	3225.29
1734	5276.03	6187.86	6973.1	3654.09	5673.39	3303.44
1735	5930.68	6074.59	7105.95	3470.08	5401.59	3349.45
1736	5435.87	6152.44	7002.83	3388.83	5375.68	3172.16
1737	5087.99	6304.55	7079.12	3346.8	5416.31	3178.05
1738	5309.35	6393.06	6946.42	3361.1	5332.34	3140.48
1739	4838	6024.19	6465.62	3326.44	5198.98	2984.68
1740	4758.14	6166.21	6586.02	3403.71	5783.93	3373.07
1741	5053.13	6241.71	6920.37	3582.83	6078.92	3428.22
1742	4882.86	6015.66	6992.69	3423.37	5788.8	3303.89
1743	4987.66	6072.27	7058.48	3435.79	5558.99	3149.06
1744	4977.52	5959.7	6717.1	3319.54	5537.33	3223.61
1745	4872.24	5873.71	6584.77	3283.68	5340.94	3143.7
1746	4422.83	5542.41	6070.6	3168.4	5279.73	3096.76
1747	4105.41	5774.85	6159.18	3230.78	5700.67	3242.79
1748	4454.28	6329.8	6582	3358.9	5718.72	3160.74
1749	4509.06	6353.9	6660.23	3418.13	5973.19	3247.56
1750	4640.51	6304.34	6844.46	3467.35	6169.3	3268.15
1751	4781.54	6172.59	6936.19	3335.9	6094.33	3216.85
1752	5482.62	5770.13	6891.7	3340.85	5491.9	3126.21
1753	5328.37	6055.79	6451.41	3202.53	5026.79	3011.78
1754	4797.02	6638.17	6610.48	3207.68	5050.75	3286.24
1755	5115.11	6910.67	7374.99	3442.93	5926.7	3369.79
1756	4997.22	6590.74	7228.93	3268.45	5438.44	3268.45
1757	4964.01	6189.85	6939.99	3188.07	5405.96	3174.94
1758	4903.36	6261.02	7221.07	3189.47	5544.84	3183.91
1759	5017.41	6135.05	6940.22	3273.59	5181.64	3106.28
1760	4853.79	5963.57	6576.48	3034.48	4932.21	3063.97
1761	4579.74	6264.19	6582.67	3125.9	5329.95	3322.3
1762	5045.55	6785.95	7089.76	3313.57	6113.37	3437.49
1763	5181.07	6320.43	7151.34	3191.8	5699.24	3214.49
1764	6125.05	6815.18	7100.02	3123.65	5985.34	3113.41
1765	7181.55	6529.07	7056.22	3246.41	6424.01	3011.1
1766	8181.27	6349.69	6998.31	3017.63	5451.5	2955.24
1767	7371.36	6046.77	6684.58	2796.07	4713.12	2825.7
1768	5649.34	6553.14	6726.37	3028.31	5117.49	3134.34
1769	5946.65	7205.22	7373.73	3343.12	6403.76	3426.45
1770	5230.34	6398.84	7041.8	3256.87	5736.42	3106.18
1771	5048.6	6107.71	7032.3	3241.74	5576.58	3120.48
1772	4996.87	6061.83	6881.94	3259.96	5861.61	2920.27
1773	5358.66	6107.81	6914.88	3135.48	5719.22	3015.29
1774	4707.54	5609.39	6511.24	3044.79	5354.37	2966.55
1775	4432.09	6551.07	6551.07	3125.96	5486.19	3320.66
1776	4718.53	6622.04	7021.19	3185.56	6239.24	3193.73
1777	4803.17	6214.88	7156.02	3240.42	6005.1	3104.86
1778	4872.6	6129.03	7258.27	3196.33	6008.02	3096.31
1779	5123.53	6027.36	7204.12	3399.05	5792.62	3041.71
1780	5922.14	6131.25	6943.09	3166.18	5515.6	2924.48
1781	5510.69	5832.13	6410.71	2912.16	5168.83	2898.94
1782	4613.33	5689.07	6258.27	3002.35	5111.67	3062.08
1783	5112.07	6410.54	6601.64	3140.54	5447.76	3244.78
1784	8109.32	6613.96	6745.89	3117.93	5693.43	3082.59
1785	10099	6185.46	6486.3	2555.48	4843.56	3355.02
1786	5959.08	6277.18	6715.56	2903.22	5452.92	3691.45
1787	4540.57	5619.75	6025.67	2913.39	4527.81	2980.07
1788	4373.19	5555.53	5963.39	3007.84	4736.9	2970.66
1789	4362.49	6155.29	6067.08	3063.13	5257.18	3150.21
1790	4960.43	6630.1	6767.54	3266.74	6412.24	3282.34
1791	4751.09	6105.88	6795.07	3218.72	5687.4	3105.09
1792	4714.22	6191.63	6989.39	3282.58	5499.62	3043.87
1793	4910.23	6209.54	7114.14	3256.68	5641.76	2993.33
1794	5283.09	6367.77	7152.1	3151.36	5597.46	3004.7
1795	4762.11	5993.3	6408.85	3227.01	4767.28	3045.04
1796	4470.92	6511.43	6307.75	3321.12	5067.01	3177.23
1797	4816.86	6685.33	6821.58	3417.38	5676.38	3127.32
1798	4855.95	6028.93	6874.56	3383.81	5293.52	3074.82
1799	4888.96	6998.36	7106.78	3233.53	5341.66	3012.88
1800	4939.12	6640.81	6987.2	3221.66	5365.65	3015.34
1801	5184.49	6345.95	7049.77	3220.86	5179.35	3032.53
1802	4619.84	5820.65	6164.53	3197.21	4838.56	2904.13
1803	4384.04	5964.12	6254.17	3248.74	4986.59	2941.1
1804	4383.37	6347.97	6507.45	3294.75	5641.87	3376.8
1805	4750.02	6506.46	7081.09	3423.16	6340.53	3377.07
1806	4887.85	6235.88	7040.33	3291.43	5567.48	3147.89
1807	4985.04	6184.07	7110.86	3247.24	5530.81	3022.7
1808	5355.39	6248.71	7170.47	3143.43	5394.18	2939.81
1809	5015.93	6159.24	6556.2	2940.29	5215.33	2901.88
1810	4530.62	6127.05	6479.06	3100.68	5213.9	3169.82
1811	4813.93	6381.43	7070.18	3237.91	5861.37	3295.15
1812	4616.58	5983.93	7070.55	3171.71	5151.77	3079.18
1813	4879.7	6129.62	7006.44	3179.44	5084.46	3007.96
1814	4951.4	6120.02	7093.66	3286.75	5163.53	3100.02
1815	5256.88	6439.8	6982.91	3187.56	5205.64	2919.85
1816	4868.63	6247.68	6592.6	2990.29	4896.2	2932.7
1817	4428.98	6223.48	6349.04	3157.08	5307.92	3139.64
1818	4954.3	6841.6	7332.79	3376.23	5995.08	3231.15
1819	4836.5	6374.05	7127.16	3233.68	5433.63	3049.65
1820	4911.85	6276.15	7045.54	3215.34	4927.3	2955.87
1821	5005.58	6167.91	7108.88	3254.66	4846.82	2942.3
1822	5285.67	6123.2	6971.15	3137.15	4848.02	2868.17
1823	4832.98	5562.2	6278.83	3106.3	4650.18	2830.77
1824	4407.1	6169.13	6422.51	3082.25	4903.42	3160.52
1825	4675.74	6310.73	6725.73	3168.76	5218.15	3218.78
1826	4917.72	6056.12	6865.35	3398.39	5040.53	3009.36
1827	5098.09	5951.7	7063.23	3404.62	5027.4	3002.69
1828	4561.51	5877.67	6542.36	3141.97	5045.3	3171.42
1829	4958.38	5964.41	6987.77	3366.28	5404.65	3143.79
1830	4898.66	5904.23	6677.41	3161.32	5076.04	3046.37
1831	4618.16	6557.63	6541.71	3169.17	5096.84	3243.44
1832	5001.48	6899.4	7288.85	3515.77	5622.95	3388.69
1833	4900.45	6262.89	7152.96	3367.29	5142.03	3150
1834	4774.26	6272.84	7356.96	3347.65	4901.53	3065.79
1835	4990.67	6167.47	7124.42	3360.89	4925.77	3121.15
1836	5234.75	6337.45	6785.32	3213.25	4463.32	2994.77
1837	4828.18	5807.59	6385.03	3123.93	4516.17	2959.31
1838	4587.16	6216.04	6476.52	3186.34	4823.63	3203.75
1839	5023.87	6636.15	7101.52	3492.11	5458.8	3268.94
1840	4917.54	6410.32	7243.63	3296.06	4855.18	3142.8
1841	4969.32	6246.87	6946.04	3351.57	4613.69	3006.68
1842	4916.68	6185.89	7027.1	3293.49	4803.62	2987.96
1843	5110.62	6313.94	6941.12	3262.19	4626.95	3000
1844	4896.22	6570.56	6606.71	3100.96	4626.8	3102.27
1845	4505.05	6312.75	6371.36	3052.11	4683.97	3189.69
1846	4877.49	6604.31	7009.34	3444.41	4838.64	3190.19
1847	4743.14	6238.27	7133.63	3280.14	4240.48	3210.88
1848	4437.67	6016.2	6479.38	3128.22	4369.13	3212.78
1849	4899.68	6293.88	6980.48	3271.19	4636.28	3131.7
1850	4902.71	6103.84	6635.86	3333.48	4436.39	2950.53
1851	4502.45	5656.13	6235.95	3111.04	4010.47	2955.19
1852	4246.08	6133.86	6140.16	3141.04	4391.78	3168.16
1853	4758.73	6720.53	7156.85	3411.54	5126.02	3301.62
1854	4589.87	6325.15	7070.9	3195.19	4761.54	3194.5
1855	4772.93	6489.03	6865.74	3224.92	4575.61	3058.16
1856	4927.61	6286.65	6750.25	3290.14	4100.28	2921.12
1857	4951.51	6167.42	6798.93	3210.29	4164.59	2961.34
1858	4677.25	6054.47	6539.66	3055.11	4056.01	3014.63
1859	4153.49	5985.48	6386.15	2996.84	4432.57	3233.71
1860	4684.86	6509.97	7016.98	3325.51	4856.53	3248.33
1861	4690.02	6243.93	6841.32	3290.93	4439.05	3181.35
1862	4560.66	6267.85	7041.12	3255.09	4412.27	3149.58
1863	4682.14	6524.43	7084.86	3229.67	4327.93	3060.45
1864	4701.33	5994.86	6523.25	3118.89	3973.93	2763.43
1865	4258.26	5537.56	5779.54	2835.6	3706.2	2699.37
1866	4122.43	5973.42	5937.08	2843.53	4233.34	3027.75
1867	4374.97	6491.06	6789.28	3110.37	4794.74	3154.87
1868	4578.13	6248.73	6948.55	3184.69	4542.96	3003.36
1869	4532.18	5966.18	6910.27	3175.82	4477.21	2817.84
1870	4642.16	6168.63	7091.82	3189.46	4420.15	2874.37
1871	4766.8	5954.31	6632.38	3138.45	4203.49	2824.25
1872	4412.1	5736.35	6328.32	3029	3987.79	2806.58
1873	4182.53	5899.4	6310.67	2991.81	4358.78	3012.04
1874	4821.9	6382.95	6798.5	3233.51	4651.71	3171.31
1875	4703.2	6251.25	6841.15	3199.64	4543.51	3141.3
1876	4617.7	6055.51	6776.2	3116.32	4309.14	2935.61
1877	4605.2	6121.11	6531.8	3151.66	4102.7	2817.36
1878	4437.9	5680.26	6086.33	2822.35	3651.26	2867.99
1879	4011.01	5757.41	5581.96	2665.03	3141.26	2565.4
1880	3676.48	6093.29	5562.54	2514.33	3308.89	2803.15
1881	4219.32	6405.16	6704.68	2943.93	4101.14	3279.87
1882	4113.23	6065.11	6811.45	3067.93	4319.93	3305.84
1883	4241.63	6086.2	6845.94	3066.67	4053.77	3200.45
1884	4142.79	5967.32	6758.54	3028.79	4189.29	3369.35
1885	4003.24	6514.48	6679.15	3219.06	4000.58	3432.2
1886	3889.61	8793.11	7307.72	3372.46	3382.13	4293.99
1887	3129.93	4779.16	4464.57	3158.91	2610.15	3199.71
1888	3693.09	5700.96	5857.24	3155.12	3893.3	3320.76
1889	4027.4	5962.99	6105.2	3106.89	4220.75	3286.93
1890	4362.15	6175.6	6440.75	3375.27	4516.37	3265.02
1891	4593.08	6166.1	6653.34	3461.97	4766.38	3250.68
1892	4779.94	5853.39	6796.02	3490.28	4676.65	3390.44
1893	4472.48	5748.3	6551.87	3145.17	4314.61	3095.71
1894	4244.27	5900.54	6561.83	3136.95	4220.72	3090.53
1895	4676.99	6588.4	6736.06	3330.8	4922.04	3293.88
1896	4675.32	6478.41	7058.73	3412.28	6092.67	3161.03
1897	4897.86	6682.73	7056.57	3475.58	5153.64	3108.77
1898	5068.38	6595.89	7113.14	3444.56	4689.54	2985.81
1899	5401.6	6495.66	7042.33	3490.4	4691.79	2882.9
1900	4992.1	6201.5	6599.4	3100.41	4332.37	2867.96
1901	4669.23	6509.16	6750.5	3121.91	4638.09	3128.39
1902	5070.4	6842.54	7710.79	3360.62	5168.39	3324.3
1903	4951.73	6933.71	7302.86	3527.78	4685.68	3296.34
1904	5134.36	6431.55	7508.9	3415.13	4944.2	3078.63
1905	5135.31	6708.65	7384.76	3320.31	5049.56	3178.56
1906	5271.21	6626.6	7148.34	3229.73	4755.07	2973.75
1907	4906.88	6453.11	6708.32	3158.66	4395.79	2906.19
1908	4573.08	7308.06	6932.48	3114.42	4655.26	3218.42
1909	5800.58	7277.67	7296.73	3368.99	5239.84	3087.64
1910	5394.66	6563.36	7048.95	3220.72	4971.72	3250.01
1911	5239.73	6238.13	7138.14	3282.14	4675.5	3078.47
1912	5097.17	6208.58	7316.51	3321	4791.27	2930.78
1913	5195.06	6175.18	7177.34	3458.87	4748.38	2957.43
1914	5537.04	5932.54	6930.13	3321.68	4342.38	2942.49
1915	5014.47	6194.42	6841.02	3326.25	4708.22	3093.35
1916	5369.95	6673.48	7410.29	3617.38	5507.37	3232.31
1917	5445.15	6379.6	7079.9	3527.61	4917.64	3067.09
1918	5930.33	6423.47	7176.22	3413.14	4807.57	3128.1
1919	5789.34	6028.82	6974.14	3302.32	4653.63	2925.52
1920	5028.91	5786.24	6744.91	3168.15	4487.39	2879.3
1921	4825.96	5845.54	6609.07	3172.2	4488.31	2851.13
1922	4893.19	6336.48	6724.22	3290.97	4904.09	3090.37
1923	5277.39	7192.18	7528.57	3460.87	5634.89	3022.25
1924	5538.25	6990.93	7491.36	3394.83	5347.94	3036.11
1925	5713.14	6475.39	7450.01	3382.43	4897.46	3007.06
1926	5634.73	6474.93	7360.46	3509.17	4860.49	3016.59
1927	5502.26	6475.08	7210.93	3386.86	4816.29	3118.01
1928	5153.53	5823.29	6487.06	3141.56	4510.42	3032.27
1929	4948.5	6420.97	6489.24	3145.97	4889.63	3061.42
1930	5940.9	6976.97	7013.32	3394.33	5290.05	3075.18
1931	6389.89	6558.89	6461.61	2919.91	4301.92	2757.77
1932	5417.69	6620.57	7264.26	3274.75	4839.04	2918.71
1933	5303.78	6626.81	7327.4	3404.92	4807.47	3023.09
1934	5459.06	6386.07	7133.35	3457.8	4796.12	3025.05
1935	4976.19	5760.65	6633.15	3035.89	4434.68	2869.73
1936	4755.91	6208.53	6656.76	3191.56	4670.2	3168.07
1937	5126.21	6667.8	7349.25	3527.27	5166.88	3197.21
1938	5174.05	6422.63	7379.9	3448.91	5039.07	3110.77
1939	5205.78	6388.22	7492.53	3470.52	4768.82	2996.48
1940	5168.46	7137.79	7817.22	3406.04	5134.32	3106.27
1941	5324.94	6456.21	7256.77	3524.01	4749.66	2954.24
1942	4832.79	6353.69	7090.25	3198.41	4701.4	3047.12
1943	4726.75	6384.66	6824.34	3280.71	4717.18	3224.55
1944	5143.12	6714.37	7564.98	3588.89	5207.09	3286.75
1945	5213.28	6421.91	7288.62	3560.82	4955.22	3052.65
1946	5703.65	6498.71	6828.04	3144.39	4706.85	3153.19
1947	5559.01	6798.21	7024.37	3482.74	4667.74	3192.35
1948	5338.78	7089.09	7276.38	3341.93	4672.71	3147.83
1949	4622.88	5996.37	6624.88	3118.19	4151.83	2922.34
1950	4693.8	6672.59	6827.52	3149.04	4481.26	3207.94
1951	5308.58	7819.76	7368.29	3423.37	5089.12	3312.99
1952	5388.63	6882.83	7134.24	3617.94	4868.2	3138.85
1953	5507.6	6672.78	7501.6	3488.82	4838.25	3098.19
1954	5398.01	6852.82	7227.75	3495.83	4776.25	3044.43
1955	5485.37	7749.49	7338.99	3432.91	4824.13	3071.62
1956	5180.92	7205.16	6890.48	3232.7	4233.58	3069.41
1957	5020.82	12502.6	6542.98	3220.87	3815.63	4843.06
1958	5224.53	8330.68	7196.1	3527.97	4729.64	3493.43
1959	5089.63	6972.25	7215.22	3513.16	4467.47	3109.39
1960	5900.69	6771.32	6920.58	3402.03	4330.27	2907.14
1961	5916.28	6905.25	7173.81	3440.45	4537.66	2982.49
1962	5626.5	6993.99	7261.56	3479.07	4652.09	3070.82
1963	5076.8	6783.23	6949.16	3189.85	4557.77	3017.94
1964	4950.87	6778.23	6998.44	3251.64	4661.76	3233.62
1965	5286.16	6798.96	7249.21	3388.19	4855.83	3145.8
1966	4764.76	6464.04	6917.31	3377.46	4556.35	3053.97
1967	5228.88	6510.75	7201.39	3470.57	4818.5	3130.26
1968	5271	6582.51	7398.16	3451.48	4783.23	3187.02
1969	5502.08	7574.96	7617.43	3379.98	4720.11	3049.67
1970	5060.6	6706.3	6972.15	3247.55	4424.31	3059.3
1971	5085.48	6393.42	6917.77	3275.4	4346.3	3261.68
1972	5297.7	7068.68	7211.84	3547.26	4657.44	3525.39
1973	5169.21	6474.13	7090.15	3504.07	4446.67	3160.68
1974	5272.2	6455.7	7068	3521.54	4609.39	3245.37
1975	5165.18	6244.27	7061.75	3738.42	4527.88	3193.87
1976	5574.06	6411.84	7018.88	3496.7	4663.83	3165.34
1977	5642.47	6611.79	6745.96	3313.75	4409.39	3237.17
1978	5801.15	6334.31	6370.43	3298.76	4064.54	3191.03
1979	6387.19	6525.72	6938.74	3732.57	4894.29	3322.78
1980	7996.15	6253.85	6820.22	3123.49	4445.22	3408.23
1981	6730.18	6228.8	6865.97	3244.64	4637.81	3268.14
1982	7233.3	6185.76	6688.53	3506.47	4901.69	3076.72
1983	6966.57	6434.9	6635.27	3507.42	4725.5	2997.58
1984	5887.57	5929.73	6602.35	3278.75	4513.55	3058.56
1985	6472.79	6118.13	6123.81	3312.44	4742.42	3203.89
1986	7340.31	6597.43	6478.21	3856.53	5669.17	3334.42
1987	6490.2	6289.92	6498.04	3849.5	5775.32	3158.86
1988	6580.99	6942.56	7013.89	3662.31	5807.71	3220.23
1989	5782.2	6262.44	6806.47	3882.75	5538.5	3004.71
1990	5880.82	6277.69	6817.55	3835.92	5571.49	3005.7
1991	5345.76	6421	6584.73	3476.65	5079.25	2971.28
1992	4682.28	6231.11	6291.63	3563.61	5179.47	3128.9
1993	5435.69	6793.74	6955.44	3869.74	5979.61	3241.81
1994	5437.83	6279	7014.12	3862.27	5529.36	3111.17
1995	5154.17	6183.26	7068.56	4027.29	5376.78	3044.92
1996	5443.22	6204.34	7280.64	3881.29	5598.97	2971.77
1997	5804.71	6504.33	7451.01	4007.31	5524.41	3059.88
1998	5239.07	6029.56	6759.75	3561.88	5165.84	3023.4
[truncated: 1,654 more rows]
